# Supplementary material for: Diethyl 2-(triphenyl­meth­yl)malonate
Source: Acta Crystallogr Sect E Struct Rep Online. 2008 Jun 21;64(Pt 7):o1314. doi: 10.1107/S1600536808018163 (PMC3257068; doi:10.1107/S1600536808018163)
Supplement: Supplementary file 1 [file e-64-o1314-sup1.cif]

##############################################################################
###                                                                        ###
###        Electronic paper (Acta Crystallographica Section E)             ###
###                                                                        ###
##############################################################################
#                                                                            #
# This CIF contains the data in a paper accepted for publication in Acta     #
# Crystallographica Section E. It conforms to the requirements of Notes      #
# for Authors for Section E, and has been peer reviewed under the auspices   #
# of the IUCr Commission on Journals.                                        #
#                                                                            #
# Full details of the Crystallographic Information File format               #
# are given in the paper "The Crystallographic Information File (CIF):       #
# a New Standard Archive File for Crystallography" by S. R. Hall, F. H.      #
# Allen and I. D. Brown [Acta Cryst. (1991), A47, 655-685].                  #
#                                                                            #
# The current version of the core CIF dictionary is obtainable from          #
# ftp://ftp.iucr.org/pub/cif_core.dic. The current version number is 2.4.    #
#                                                                            #
# Software is freely available for graphical display of the structure(s) in  #
# this CIF.  For information consult the CIF home page http://www.iucr.org/  #
# cif/home.html                                                              #
#                                                                            #
# This file may be used for bona fide research purposes within the           #
# scientific community so long as proper attribution is given to the journal # 
# article from which it was obtained.                                        #
#                                                                            #
##############################################################################
                                             
data_global
_audit_creation_method     SHELXL-97
_journal_date_recd_electronic     2008-05-22
_journal_date_accepted     2008-06-15
_journal_name_full     'Acta Crystallographica, Section E'
_journal_year     2008
_journal_volume     64
_journal_issue      7
_journal_page_first     o1314
_journal_page_last     o1314
_journal_paper_category     QO
_journal_coeditor_code     BT2717
_publ_contact_author
;
     Dr. Seik Weng Ng
     Department of Chemistry
     University of Malaya
     50603 Kuala Lumpur
     Malaysia
;
_publ_contact_author_email     seikweng@um.edu.my
_publ_contact_author_fax     '03 7967 4193'
_publ_contact_author_phone     '03 7967 6778'
_publ_section_title
;
Diethyl 2-(triphenylmethyl)malonate
;
loop_
    _publ_author_name
    _publ_author_address
    'Yuan, Xian-You'
;
Department of Biology and Chemistry
Hunan University of Science and Engineering
Yongzhou 425100
People's Republic of China
;
    'Zhang, Min'
;
Department of Biology and Chemistry
Hunan University of Science and Engineering
Yongzhou 425100
People's Republic of China
;
    'Ng, Seik Weng'
;
Department of Chemistry
University of Malaya
50603 Kuala Lumpur
Malaysia
;
data_I
_audit_creation_method     SHELXL-97
_chemical_name_systematic
;
Diethyl 2-(triphenylmethyl)malonate
;
_chemical_name_common     ?
_chemical_formula_moiety     'C26 H26 O4'
_chemical_formula_sum     'C26 H26 O4'
_chemical_formula_iupac     'C26 H26 O4'
_chemical_formula_weight     402.47
_chemical_melting_point     ?
_symmetry_cell_setting     Monoclinic
_symmetry_space_group_name_H-M     'P 21/c'
_symmetry_space_group_name_Hall     '-P 2ybc'
loop_
    _symmetry_equiv_pos_as_xyz
    'x, y, z'
    '-x, y+1/2, -z+1/2'
    '-x, -y, -z'
    'x, -y-1/2, z-1/2'
_cell_length_a     8.5871(5)
_cell_length_b     19.8840(10)
_cell_length_c     12.7591(8)
_cell_angle_alpha     90.00
_cell_angle_beta     97.3020(10)
_cell_angle_gamma     90.00
_cell_volume     2160.9(2)
_cell_formula_units_Z     4
_cell_measurement_reflns_used     3695
_cell_measurement_theta_min     2.6
_cell_measurement_theta_max     27.1
_cell_measurement_temperature     295(2)
_exptl_crystal_description     Block
_exptl_crystal_colour     Colorless
_exptl_crystal_size_max     0.48
_exptl_crystal_size_mid     0.45
_exptl_crystal_size_min     0.40
_exptl_crystal_density_diffrn     1.237
_exptl_crystal_density_meas     ?
_exptl_crystal_density_method     'not measured'
_exptl_crystal_F_000     856
_exptl_absorpt_coefficient_mu     0.082
_exptl_absorpt_correction_type     None
_exptl_absorpt_process_details     ?
_exptl_absorpt_correction_T_min     ?
_exptl_absorpt_correction_T_max     ?
_diffrn_ambient_temperature     295(2)
_diffrn_radiation_type     MoK\a
_diffrn_radiation_wavelength     0.71073
_diffrn_radiation_source     'medium-focus sealed tube'
_diffrn_radiation_monochromator     graphite
_diffrn_measurement_device_type     'Bruker SMART 1000'
_diffrn_measurement_method     '\f and \w'
_diffrn_detector_area_resol_mean     ?
_diffrn_reflns_number     12570
_diffrn_reflns_av_R_equivalents     0.0451
_diffrn_reflns_av_sigmaI/netI     0.0577
_diffrn_reflns_theta_min     1.91
_diffrn_reflns_theta_max     27.13
_diffrn_reflns_theta_full     27.13
_diffrn_measured_fraction_theta_max     0.982
_diffrn_measured_fraction_theta_full     0.982
_diffrn_reflns_limit_h_min     -8
_diffrn_reflns_limit_h_max     11
_diffrn_reflns_limit_k_min     -25
_diffrn_reflns_limit_k_max     25
_diffrn_reflns_limit_l_min     -16
_diffrn_reflns_limit_l_max     15
_diffrn_standards_number     0
_diffrn_standards_interval_count     0
_diffrn_standards_interval_time     0
_diffrn_standards_decay_%     0
_reflns_number_total     4693
_reflns_number_gt     2761
_reflns_threshold_expression     I>2\s(I)
_refine_ls_structure_factor_coef     Fsqd
_refine_ls_matrix_type     full
_refine_ls_R_factor_all     0.0970
_refine_ls_R_factor_gt     0.0505
_refine_ls_wR_factor_gt     0.1242
_refine_ls_wR_factor_ref     0.1505
_refine_ls_goodness_of_fit_ref     1.001
_refine_ls_restrained_S_all     1.006
_refine_ls_number_reflns     4693
_refine_ls_number_parameters     290
_refine_ls_number_restraints     28
_refine_ls_hydrogen_treatment     constr
_refine_ls_weighting_scheme     calc
_refine_ls_weighting_details
         'calc w=1/[\s^2^(Fo^2^)+(0.0735P)^2^+0.2019P] where P=(Fo^2^+2Fc^2^)/3'
_atom_sites_solution_hydrogens     geom
_atom_sites_solution_primary     direct
_atom_sites_solution_secondary     difmap
_refine_ls_shift/su_max     0.001
_refine_ls_shift/su_mean     0.000
_refine_diff_density_max     0.255
_refine_diff_density_min     -0.223
_refine_ls_extinction_method     none
_refine_ls_extinction_coef     ?
loop_
    _atom_type_symbol
    _atom_type_description
    _atom_type_scat_dispersion_real
    _atom_type_scat_dispersion_imag
    _atom_type_scat_source
    'C' 'C' 0.0033 0.0016
                         'International Tables Vol C Tables 4.2.6.8 and 6.1.1.4'
    'H' 'H' 0.0000 0.0000
                         'International Tables Vol C Tables 4.2.6.8 and 6.1.1.4'
    'O' 'O' 0.0106 0.0060
                         'International Tables Vol C Tables 4.2.6.8 and 6.1.1.4'
_computing_data_collection     'SMART (Bruker, 1997)'
_computing_cell_refinement     'SAINT (Bruker, 2003)'
_computing_data_reduction     'SAINT (Bruker, 2003)'
_computing_structure_solution     'SHELXS97 (Sheldrick, 2008)'
_computing_structure_refinement     'SHELXL97 (Sheldrick, 2008)'
_computing_molecular_graphics     'X-SEED (Barbour, 2001)'
_computing_publication_material     'publCIF (Westrip, 2008)'
loop_
    _atom_site_type_symbol
    _atom_site_label
    _atom_site_fract_x
    _atom_site_fract_y
    _atom_site_fract_z
    _atom_site_U_iso_or_equiv
    _atom_site_adp_type
    _atom_site_calc_flag
    _atom_site_refinement_flags
    _atom_site_occupancy
    _atom_site_disorder_assembly
    _atom_site_disorder_group
    O O1 0.53297(19) 0.54974(7) 0.74906(12) 0.0649(4) Uani d D 1 . .
    O O2 0.64769(19) 0.50922(8) 0.61546(13) 0.0669(5) Uani d . 1 . .
    O O4 0.24156(16) 0.46954(7) 0.79704(10) 0.0502(4) Uani d . 1 . .
    O O3 0.19910(17) 0.51697(8) 0.63787(11) 0.0613(4) Uani d . 1 . .
    C C1 0.4903(2) 0.38239(8) 0.71672(13) 0.0358(4) Uani d . 1 A .
    C C2 0.6123(2) 0.39784(8) 0.81297(13) 0.0359(4) Uani d . 1 . .
    C C3 0.7724(2) 0.39498(10) 0.80592(15) 0.0449(5) Uani d . 1 . .
    H H3 0.8065 0.3808 0.7432 0.054 Uiso calc R 1 . .
    C C4 0.8819(2) 0.41277(11) 0.89050(17) 0.0557(5) Uani d . 1 . .
    H H4 0.9885 0.4104 0.8842 0.067 Uiso calc R 1 . .
    C C5 0.8340(3) 0.43394(10) 0.98370(17) 0.0567(6) Uani d . 1 . .
    H H5 0.9076 0.4454 1.0408 0.068 Uiso calc R 1 . .
    C C6 0.6760(3) 0.43800(10) 0.99189(15) 0.0495(5) Uani d . 1 . .
    H H6 0.6428 0.4524 1.0547 0.059 Uiso calc R 1 . .
    C C7 0.5668(2) 0.42082(9) 0.90763(14) 0.0425(4) Uani d . 1 . .
    H H7 0.4605 0.4246 0.9141 0.051 Uiso calc R 1 . .
    C C8 0.5680(2) 0.33995(9) 0.63526(14) 0.0395(4) Uani d . 1 . .
    C C9 0.6181(2) 0.27544(9) 0.66570(16) 0.0495(5) Uani d . 1 . .
    H H9 0.6047 0.2602 0.7329 0.059 Uiso calc R 1 . .
    C C10 0.6866(3) 0.23381(11) 0.5992(2) 0.0590(6) Uani d . 1 . .
    H H10 0.7203 0.1912 0.6220 0.071 Uiso calc R 1 . .
    C C11 0.7059(3) 0.25471(12) 0.49889(19) 0.0624(6) Uani d . 1 . .
    H H11 0.7513 0.2264 0.4534 0.075 Uiso calc R 1 . .
    C C12 0.6575(3) 0.31736(13) 0.46735(18) 0.0620(6) Uani d . 1 . .
    H H12 0.6697 0.3318 0.3995 0.074 Uiso calc R 1 . .
    C C13 0.5898(2) 0.36049(11) 0.53507(15) 0.0520(5) Uani d . 1 . .
    H H13 0.5591 0.4035 0.5123 0.062 Uiso calc R 1 . .
    C C14 0.3499(2) 0.33914(9) 0.74171(14) 0.0388(4) Uani d . 1 . .
    C C15 0.3452(2) 0.30478(9) 0.83520(16) 0.0480(5) Uani d . 1 . .
    H H15 0.4302 0.3075 0.8881 0.058 Uiso calc R 1 . .
    C C16 0.2164(3) 0.26641(11) 0.8516(2) 0.0628(6) Uani d . 1 . .
    H H16 0.2153 0.2439 0.9154 0.075 Uiso calc R 1 . .
    C C17 0.0903(3) 0.26130(12) 0.7744(2) 0.0677(7) Uani d . 1 . .
    H H17 0.0027 0.2363 0.7863 0.081 Uiso calc R 1 . .
    C C18 0.0944(3) 0.29331(11) 0.6800(2) 0.0657(6) Uani d . 1 . .
    H H18 0.0101 0.2895 0.6269 0.079 Uiso calc R 1 . .
    C C19 0.2231(2) 0.33111(10) 0.66349(17) 0.0522(5) Uani d . 1 . .
    H H19 0.2253 0.3518 0.5983 0.063 Uiso calc R 1 . .
    C C20 0.4235(2) 0.45117(9) 0.66689(14) 0.0381(4) Uani d . 1 . .
    H H20 0.3912 0.4426 0.5916 0.046 Uiso calc R 1 A .
    C C21 0.5482(2) 0.50592(9) 0.67315(15) 0.0436(5) Uani d . 1 A .
    C C22 0.2799(2) 0.47852(9) 0.71124(15) 0.0401(4) Uani d . 1 A .
    C C23 0.6698(11) 0.5959(4) 0.7676(7) 0.072(2) Uani d PDU 0.600(10)
                                                                     A 1
    H H23A 0.6579 0.6324 0.7169 0.087 Uiso calc PR 0.600(10)
                                                           A 1
    H H23B 0.7657 0.5718 0.7592 0.087 Uiso calc PR 0.600(10)
                                                           A 1
    C C23' 0.6178(13) 0.6129(4) 0.7620(10) 0.068(3) Uani d PDU 0.400(10)
                                                                       A 2
    H H23C 0.5493 0.6492 0.7782 0.082 Uiso calc PR 0.400(10)
                                                           A 2
    H H23D 0.6640 0.6243 0.6988 0.082 Uiso calc PR 0.400(10)
                                                           A 2
    C C24 0.6779(11) 0.6230(4) 0.8771(4) 0.079(2) Uani d PDU 0.600(10)
                                                                     A 1
    H H24A 0.7610 0.6554 0.8888 0.118 Uiso calc PR 0.600(10)
                                                           A 1
    H H24B 0.6979 0.5869 0.9269 0.118 Uiso calc PR 0.600(10)
                                                           A 1
    H H24C 0.5799 0.6441 0.8861 0.118 Uiso calc PR 0.600(10)
                                                           A 1
    C C24' 0.7417(13) 0.5995(6) 0.8527(9) 0.079(3) Uani d PDU 0.400(10)
                                                                      A 2
    H H24D 0.8071 0.6386 0.8656 0.118 Uiso calc PR 0.400(10)
                                                           A 2
    H H24E 0.8045 0.5620 0.8362 0.118 Uiso calc PR 0.400(10)
                                                           A 2
    H H24F 0.6932 0.5895 0.9146 0.118 Uiso calc PR 0.400(10)
                                                           A 2
    C C25 0.0595(3) 0.54963(15) 0.6682(2) 0.0814(8) Uani d . 1 . .
    H H25A -0.0127 0.5161 0.6889 0.098 Uiso calc R 1 . .
    H H25B 0.0885 0.5793 0.7278 0.098 Uiso calc R 1 . .
    C C26 -0.0156(3) 0.58803(13) 0.5784(2) 0.0773(8) Uani d . 1 . .
    H H26A -0.1078 0.6097 0.5975 0.116 Uiso calc R 1 . .
    H H26B -0.0446 0.5583 0.5199 0.116 Uiso calc R 1 . .
    H H26C 0.0562 0.6214 0.5587 0.116 Uiso calc R 1 . .
loop_
    _atom_site_aniso_label
    _atom_site_aniso_U_11
    _atom_site_aniso_U_22
    _atom_site_aniso_U_33
    _atom_site_aniso_U_12
    _atom_site_aniso_U_13
    _atom_site_aniso_U_23
    O1 0.0754(11) 0.0514(8) 0.0723(10) -0.0232(8) 0.0262(8) -0.0127(8)
    O2 0.0595(10) 0.0647(10) 0.0821(11) -0.0104(8) 0.0309(9) 0.0031(8)
    O4 0.0437(8) 0.0608(9) 0.0471(8) 0.0084(6) 0.0096(6) 0.0015(6)
    O3 0.0503(9) 0.0776(10) 0.0582(9) 0.0294(8) 0.0153(7) 0.0177(8)
    C1 0.0308(9) 0.0362(9) 0.0399(9) 0.0017(7) 0.0028(8) 0.0010(7)
    C2 0.0347(10) 0.0307(9) 0.0415(10) 0.0007(7) 0.0021(8) 0.0036(7)
    C3 0.0365(11) 0.0484(11) 0.0495(11) -0.0053(8) 0.0042(9) -0.0005(9)
    C4 0.0347(11) 0.0638(14) 0.0659(14) -0.0108(10) -0.0040(10) 0.0004(11)
    C5 0.0565(14) 0.0555(13) 0.0535(13) -0.0110(10) -0.0113(11) -0.0013(10)
    C6 0.0590(14) 0.0432(11) 0.0448(11) -0.0002(9) 0.0005(10) -0.0040(9)
    C7 0.0415(11) 0.0397(10) 0.0455(10) 0.0051(8) 0.0024(9) 0.0015(8)
    C8 0.0308(10) 0.0426(10) 0.0439(10) -0.0025(8) -0.0001(8) -0.0066(8)
    C9 0.0451(12) 0.0433(11) 0.0595(12) 0.0028(9) 0.0039(10) -0.0058(9)
    C10 0.0479(13) 0.0451(12) 0.0829(16) 0.0016(10) 0.0045(12) -0.0185(11)
    C11 0.0435(13) 0.0681(16) 0.0755(16) -0.0016(11) 0.0067(11) -0.0355(13)
    C12 0.0566(14) 0.0766(17) 0.0544(13) 0.0005(12) 0.0132(11) -0.0159(12)
    C13 0.0504(13) 0.0555(12) 0.0507(12) 0.0050(10) 0.0092(10) -0.0037(10)
    C14 0.0316(10) 0.0362(9) 0.0485(11) 0.0021(8) 0.0046(8) -0.0013(8)
    C15 0.0428(11) 0.0437(11) 0.0571(12) -0.0020(9) 0.0044(9) 0.0063(9)
    C16 0.0600(15) 0.0523(13) 0.0791(15) -0.0059(11) 0.0201(13) 0.0121(11)
    C17 0.0432(13) 0.0574(14) 0.1040(19) -0.0133(10) 0.0153(13) 0.0043(13)
    C18 0.0425(13) 0.0626(14) 0.0887(17) -0.0090(10) -0.0048(12) -0.0025(13)
    C19 0.0412(12) 0.0524(12) 0.0604(12) -0.0061(9) -0.0035(10) 0.0011(10)
    C20 0.0358(10) 0.0407(10) 0.0379(9) 0.0033(8) 0.0053(8) 0.0021(8)
    C21 0.0420(11) 0.0397(10) 0.0493(11) 0.0052(8) 0.0064(9) 0.0112(9)
    C22 0.0339(10) 0.0401(10) 0.0457(11) 0.0027(8) 0.0027(8) 0.0022(8)
    C23 0.073(4) 0.058(4) 0.089(4) -0.030(3) 0.020(4) -0.011(3)
    C23' 0.071(6) 0.042(4) 0.092(6) -0.006(4) 0.018(4) 0.004(4)
    C24 0.084(4) 0.068(4) 0.090(4) -0.025(3) 0.029(3) -0.022(3)
    C24' 0.070(5) 0.075(5) 0.091(6) -0.024(4) 0.010(5) -0.005(4)
    C25 0.0613(16) 0.108(2) 0.0788(17) 0.0450(15) 0.0224(14) 0.0225(15)
    C26 0.0531(15) 0.0748(16) 0.104(2) 0.0225(12) 0.0098(14) 0.0167(14)
loop_
    _geom_bond_atom_site_label_1
    _geom_bond_atom_site_label_2
    _geom_bond_site_symmetry_2
    _geom_bond_distance
    _geom_bond_publ_flag
    O2 C21 . 1.198(2) ?
    O1 C21 . 1.321(2) ?
    O1 C23' . 1.451(8) ?
    O1 C23 . 1.486(6) ?
    O4 C22 . 1.196(2) ?
    O3 C22 . 1.333(2) ?
    O3 C25 . 1.459(3) ?
    C1 C2 . 1.540(2) ?
    C1 C14 . 1.547(2) ?
    C1 C8 . 1.554(2) ?
    C1 C20 . 1.585(2) ?
    C2 C3 . 1.390(3) ?
    C2 C7 . 1.393(2) ?
    C3 C4 . 1.384(3) ?
    C3 H3 . 0.9300 ?
    C4 C5 . 1.373(3) ?
    C4 H4 . 0.9300 ?
    C5 C6 . 1.376(3) ?
    C5 H5 . 0.9300 ?
    C6 C7 . 1.377(3) ?
    C6 H6 . 0.9300 ?
    C7 H7 . 0.9300 ?
    C8 C13 . 1.377(3) ?
    C8 C9 . 1.392(3) ?
    C9 C10 . 1.370(3) ?
    C9 H9 . 0.9300 ?
    C10 C11 . 1.376(3) ?
    C10 H10 . 0.9300 ?
    C11 C12 . 1.358(3) ?
    C11 H11 . 0.9300 ?
    C12 C13 . 1.396(3) ?
    C12 H12 . 0.9300 ?
    C13 H13 . 0.9300 ?
    C14 C15 . 1.380(3) ?
    C14 C19 . 1.390(3) ?
    C15 C16 . 1.381(3) ?
    C15 H15 . 0.9300 ?
    C16 C17 . 1.372(3) ?
    C16 H16 . 0.9300 ?
    C17 C18 . 1.367(3) ?
    C17 H17 . 0.9300 ?
    C18 C19 . 1.374(3) ?
    C18 H18 . 0.9300 ?
    C19 H19 . 0.9300 ?
    C20 C22 . 1.521(2) ?
    C20 C21 . 1.522(3) ?
    C20 H20 . 0.9800 ?
    C23 C24 . 1.491(7) ?
    C23 H23A . 0.9700 ?
    C23 H23B . 0.9700 ?
    C23' C24' . 1.492(9) ?
    C23' H23C . 0.9700 ?
    C23' H23D . 0.9700 ?
    C24 H24A . 0.9600 ?
    C24 H24B . 0.9600 ?
    C24 H24C . 0.9600 ?
    C24' H24D . 0.9600 ?
    C24' H24E . 0.9600 ?
    C24' H24F . 0.9600 ?
    C25 C26 . 1.456(3) ?
    C25 H25A . 0.9700 ?
    C25 H25B . 0.9700 ?
    C26 H26A . 0.9600 ?
    C26 H26B . 0.9600 ?
    C26 H26C . 0.9600 ?
loop_
    _geom_angle_atom_site_label_1
    _geom_angle_atom_site_label_2
    _geom_angle_atom_site_label_3
    _geom_angle_site_symmetry_1
    _geom_angle_site_symmetry_3
    _geom_angle
    _geom_angle_publ_flag
    C21 O1 C23' . . 124.0(6) ?
    C21 O1 C23 . . 112.0(3) ?
    C22 O3 C25 . . 116.18(16) ?
    C2 C1 C14 . . 114.55(14) ?
    C2 C1 C8 . . 109.59(14) ?
    C14 C1 C8 . . 104.36(13) ?
    C2 C1 C20 . . 108.83(13) ?
    C14 C1 C20 . . 108.08(14) ?
    C8 C1 C20 . . 111.40(14) ?
    C3 C2 C7 . . 117.29(17) ?
    C3 C2 C1 . . 121.21(15) ?
    C7 C2 C1 . . 121.27(15) ?
    C4 C3 C2 . . 121.24(18) ?
    C4 C3 H3 . . 119.4 ?
    C2 C3 H3 . . 119.4 ?
    C5 C4 C3 . . 120.32(19) ?
    C5 C4 H4 . . 119.8 ?
    C3 C4 H4 . . 119.8 ?
    C4 C5 C6 . . 119.38(19) ?
    C4 C5 H5 . . 120.3 ?
    C6 C5 H5 . . 120.3 ?
    C5 C6 C7 . . 120.44(19) ?
    C5 C6 H6 . . 119.8 ?
    C7 C6 H6 . . 119.8 ?
    C6 C7 C2 . . 121.30(18) ?
    C6 C7 H7 . . 119.3 ?
    C2 C7 H7 . . 119.3 ?
    C13 C8 C9 . . 117.30(17) ?
    C13 C8 C1 . . 125.47(17) ?
    C9 C8 C1 . . 117.22(16) ?
    C10 C9 C8 . . 121.7(2) ?
    C10 C9 H9 . . 119.1 ?
    C8 C9 H9 . . 119.1 ?
    C9 C10 C11 . . 120.4(2) ?
    C9 C10 H10 . . 119.8 ?
    C11 C10 H10 . . 119.8 ?
    C12 C11 C10 . . 119.0(2) ?
    C12 C11 H11 . . 120.5 ?
    C10 C11 H11 . . 120.5 ?
    C11 C12 C13 . . 121.1(2) ?
    C11 C12 H12 . . 119.5 ?
    C13 C12 H12 . . 119.5 ?
    C8 C13 C12 . . 120.6(2) ?
    C8 C13 H13 . . 119.7 ?
    C12 C13 H13 . . 119.7 ?
    C15 C14 C19 . . 117.23(18) ?
    C15 C14 C1 . . 124.25(16) ?
    C19 C14 C1 . . 118.43(16) ?
    C14 C15 C16 . . 121.1(2) ?
    C14 C15 H15 . . 119.5 ?
    C16 C15 H15 . . 119.5 ?
    C17 C16 C15 . . 120.5(2) ?
    C17 C16 H16 . . 119.8 ?
    C15 C16 H16 . . 119.8 ?
    C18 C17 C16 . . 119.4(2) ?
    C18 C17 H17 . . 120.3 ?
    C16 C17 H17 . . 120.3 ?
    C17 C18 C19 . . 120.1(2) ?
    C17 C18 H18 . . 119.9 ?
    C19 C18 H18 . . 119.9 ?
    C18 C19 C14 . . 121.6(2) ?
    C18 C19 H19 . . 119.2 ?
    C14 C19 H19 . . 119.2 ?
    C22 C20 C21 . . 108.85(15) ?
    C22 C20 C1 . . 115.39(14) ?
    C21 C20 C1 . . 112.30(14) ?
    C22 C20 H20 . . 106.6 ?
    C21 C20 H20 . . 106.6 ?
    C1 C20 H20 . . 106.6 ?
    O2 C21 O1 . . 123.98(19) ?
    O2 C21 C20 . . 123.97(18) ?
    O1 C21 C20 . . 112.05(16) ?
    O4 C22 O3 . . 123.32(17) ?
    O4 C22 C20 . . 128.13(17) ?
    O3 C22 C20 . . 108.54(15) ?
    O1 C23 C24 . . 108.3(5) ?
    O1 C23 H23A . . 110.0 ?
    C24 C23 H23A . . 110.0 ?
    O1 C23 H23B . . 110.0 ?
    C24 C23 H23B . . 110.0 ?
    H23A C23 H23B . . 108.4 ?
    O1 C23' C24' . . 103.5(7) ?
    O1 C23' H23C . . 111.1 ?
    C24' C23' H23C . . 111.1 ?
    O1 C23' H23D . . 111.1 ?
    C24' C23' H23D . . 111.1 ?
    H23C C23' H23D . . 109.0 ?
    C23 C24 H24A . . 109.5 ?
    C23 C24 H24B . . 109.5 ?
    H24A C24 H24B . . 109.5 ?
    C23 C24 H24C . . 109.5 ?
    H24A C24 H24C . . 109.5 ?
    H24B C24 H24C . . 109.5 ?
    C23' C24' H24D . . 109.5 ?
    C23' C24' H24E . . 109.5 ?
    H24D C24' H24E . . 109.5 ?
    C23' C24' H24F . . 109.5 ?
    H24D C24' H24F . . 109.5 ?
    H24E C24' H24F . . 109.5 ?
    C26 C25 O3 . . 108.75(19) ?
    C26 C25 H25A . . 109.9 ?
    O3 C25 H25A . . 109.9 ?
    C26 C25 H25B . . 109.9 ?
    O3 C25 H25B . . 109.9 ?
    H25A C25 H25B . . 108.3 ?
    C25 C26 H26A . . 109.5 ?
    C25 C26 H26B . . 109.5 ?
    H26A C26 H26B . . 109.5 ?
    C25 C26 H26C . . 109.5 ?
    H26A C26 H26C . . 109.5 ?
    H26B C26 H26C . . 109.5 ?
loop_
    _geom_torsion_atom_site_label_1
    _geom_torsion_atom_site_label_2
    _geom_torsion_atom_site_label_3
    _geom_torsion_atom_site_label_4
    _geom_torsion_site_symmetry_1
    _geom_torsion_site_symmetry_2
    _geom_torsion_site_symmetry_3
    _geom_torsion_site_symmetry_4
    _geom_torsion
    _geom_torsion_publ_flag
    C14 C1 C2 C3 . . . . 138.03(17) ?
    C8 C1 C2 C3 . . . . 21.2(2) ?
    C20 C1 C2 C3 . . . . -100.89(18) ?
    C14 C1 C2 C7 . . . . -47.6(2) ?
    C8 C1 C2 C7 . . . . -164.48(15) ?
    C20 C1 C2 C7 . . . . 73.48(19) ?
    C7 C2 C3 C4 . . . . 1.5(3) ?
    C1 C2 C3 C4 . . . . 176.05(17) ?
    C2 C3 C4 C5 . . . . -0.2(3) ?
    C3 C4 C5 C6 . . . . -0.7(3) ?
    C4 C5 C6 C7 . . . . 0.2(3) ?
    C5 C6 C7 C2 . . . . 1.2(3) ?
    C3 C2 C7 C6 . . . . -2.0(3) ?
    C1 C2 C7 C6 . . . . -176.55(16) ?
    C2 C1 C8 C13 . . . . -115.26(19) ?
    C14 C1 C8 C13 . . . . 121.62(19) ?
    C20 C1 C8 C13 . . . . 5.2(2) ?
    C2 C1 C8 C9 . . . . 65.5(2) ?
    C14 C1 C8 C9 . . . . -57.6(2) ?
    C20 C1 C8 C9 . . . . -173.96(16) ?
    C13 C8 C9 C10 . . . . 0.1(3) ?
    C1 C8 C9 C10 . . . . 179.37(17) ?
    C8 C9 C10 C11 . . . . -0.9(3) ?
    C9 C10 C11 C12 . . . . 0.7(3) ?
    C10 C11 C12 C13 . . . . 0.3(3) ?
    C9 C8 C13 C12 . . . . 0.9(3) ?
    C1 C8 C13 C12 . . . . -178.32(18) ?
    C11 C12 C13 C8 . . . . -1.1(3) ?
    C2 C1 C14 C15 . . . . -13.0(2) ?
    C8 C1 C14 C15 . . . . 106.85(19) ?
    C20 C1 C14 C15 . . . . -134.48(18) ?
    C2 C1 C14 C19 . . . . 170.57(16) ?
    C8 C1 C14 C19 . . . . -69.6(2) ?
    C20 C1 C14 C19 . . . . 49.1(2) ?
    C19 C14 C15 C16 . . . . -2.7(3) ?
    C1 C14 C15 C16 . . . . -179.21(18) ?
    C14 C15 C16 C17 . . . . 0.4(3) ?
    C15 C16 C17 C18 . . . . 1.5(4) ?
    C16 C17 C18 C19 . . . . -1.0(4) ?
    C17 C18 C19 C14 . . . . -1.4(3) ?
    C15 C14 C19 C18 . . . . 3.2(3) ?
    C1 C14 C19 C18 . . . . 179.89(18) ?
    C2 C1 C20 C22 . . . . -89.67(18) ?
    C14 C1 C20 C22 . . . . 35.3(2) ?
    C8 C1 C20 C22 . . . . 149.39(15) ?
    C2 C1 C20 C21 . . . . 35.86(19) ?
    C14 C1 C20 C21 . . . . 160.83(14) ?
    C8 C1 C20 C21 . . . . -85.08(18) ?
    C23' O1 C21 O2 . . . . 10.1(5) ?
    C23 O1 C21 O2 . . . . -10.6(6) ?
    C23' O1 C21 C20 . . . . -169.3(5) ?
    C23 O1 C21 C20 . . . . 170.0(5) ?
    C22 C20 C21 O2 . . . . -153.65(19) ?
    C1 C20 C21 O2 . . . . 77.3(2) ?
    C22 C20 C21 O1 . . . . 25.7(2) ?
    C1 C20 C21 O1 . . . . -103.29(17) ?
    C25 O3 C22 O4 . . . . 1.2(3) ?
    C25 O3 C22 C20 . . . . -177.88(19) ?
    C21 C20 C22 O4 . . . . -100.3(2) ?
    C1 C20 C22 O4 . . . . 27.0(3) ?
    C21 C20 C22 O3 . . . . 78.69(19) ?
    C1 C20 C22 O3 . . . . -154.02(15) ?
    C21 O1 C23 C24 . . . . -157.0(8) ?
    C23' O1 C23 C24 . . . . 75.1(19) ?
    C21 O1 C23' C24' . . . . -103.9(12) ?
    C23 O1 C23' C24' . . . . -41.9(15) ?
    C22 O3 C25 C26 . . . . -178.7(2) ?
