# Supplementary material for: Diethyl 2-(triphenyl­meth­yl)malonate
Source: Acta Crystallogr Sect E Struct Rep Online. 2008 Jun 21;64(Pt 7):o1314. doi: 10.1107/S1600536808018163 (PMC3257068; doi:10.1107/S1600536808018163)
Supplement: Supplementary file 2 [file e-64-o1314-Isup2.hkl]

# 
# h,k,l, Fc-squared, Fo-squared, sigma(Fo-squared) and status flag 
# 
data_I
_shelx_title '  P21/c' 
_shelx_refln_list_code          4 
_shelx_F_calc_maximum      152.96 
_exptl_crystal_F_000       856.00 
_reflns_d_resolution_high  0.7793 
 
loop_ 
 _symmetry_equiv_pos_as_xyz 
 'x, y, z' 
 '-x, y+1/2, -z+1/2' 
 '-x, -y, -z' 
 'x, -y-1/2, z-1/2' 
 
_cell_length_a     8.5871 
_cell_length_b    19.8843 
_cell_length_c    12.7591 
_cell_angle_alpha  90.000 
_cell_angle_beta   97.302 
_cell_angle_gamma  90.000 
 
_shelx_F_squared_multiplier     1.000 
 
loop_ 
 _refln_index_h 
 _refln_index_k 
 _refln_index_l 
 _refln_F_squared_calc 
 _refln_F_squared_meas 
 _refln_F_squared_sigma 
 _refln_observed_status 
   1   0   0    23397.51    19829.72    894.93 o 
   2   0   0     2879.68     3063.19    138.32 o 
   4   0   0       95.27      101.78      7.05 o 
   5   0   0      179.29      211.47     12.35 o 
   6   0   0      103.74       89.81      5.95 o 
   7   0   0      270.73      231.21     10.54 o 
   8   0   0       12.21        5.40      6.21 o 
   9   0   0      318.46      288.92     20.15 o 
  10   0   0        3.69       -1.12      9.50 o 
   1   1   0       27.09       30.97      1.87 o 
   2   1   0     4604.21     4423.19    140.83 o 
   3   1   0      282.94      308.76     19.35 o 
   4   1   0       76.77       77.85      4.37 o 
   5   1   0       77.61       72.23      4.60 o 
   6   1   0      106.97       98.07      4.84 o 
   7   1   0        0.73        2.74      2.85 o 
   8   1   0      510.15      519.40     20.46 o 
   9   1   0       55.09       54.67      7.73 o 
  10   1   0        6.80        0.48      6.47 o 
   0   2   0     7034.52     6718.75    331.73 o 
   1   2   0      779.67      663.96     30.80 o 
   2   2   0      937.64      912.08     29.75 o 
   3   2   0     2173.45     2456.16     78.85 o 
   4   2   0     1263.19     1385.04     46.28 o 
   5   2   0      383.42      418.79     21.66 o 
   6   2   0        0.02        2.23      2.79 o 
   7   2   0      107.68      105.87      5.11 o 
   8   2   0        2.49        2.55      4.20 o 
   9   2   0        4.68        0.67      9.36 o 
  10   2   0       56.06       70.44      9.03 o 
   2   3   0    13200.00    13902.78    440.89 o 
   3   3   0     1875.40     1880.66    128.50 o 
   4   3   0      478.96      406.91     14.64 o 
   5   3   0       46.58       54.85      3.83 o 
   6   3   0      225.44      269.68     17.30 o 
   7   3   0      201.85      164.88      6.23 o 
   8   3   0      133.12      129.33      8.75 o 
   9   3   0       54.78       63.67      8.10 o 
  10   3   0       20.02       16.70      8.84 o 
   0   4   0     2208.90     2229.02    107.74 o 
   1   4   0      901.75      953.93     35.99 o 
   2   4   0     3321.47     3251.70     72.00 o 
   3   4   0      124.98      125.89      4.52 o 
   4   4   0      149.12      179.20      8.29 o 
   5   4   0      213.48      219.82     12.33 o 
   6   4   0       22.05       16.45      4.88 o 
   7   4   0        2.00       -0.24      3.20 o 
   8   4   0      150.78      134.35     14.13 o 
   9   4   0        0.63       -2.98      5.59 o 
  10   4   0        0.01        8.69      6.66 o 
   1   5   0      773.26      761.10     21.11 o 
   2   5   0       13.26       10.74      1.51 o 
   3   5   0      648.82      625.38     14.78 o 
   4   5   0     1538.09     1743.94     73.56 o 
   5   5   0     1760.37     1740.71     46.16 o 
   6   5   0       66.91       82.76      4.77 o 
   7   5   0      236.09      215.79      8.49 o 
   8   5   0        5.01        7.24      4.97 o 
   9   5   0        2.40       -1.14      5.97 o 
  10   5   0        8.54       17.71     10.76 o 
   0   6   0     3299.65     2814.47    236.80 o 
   1   6   0     2392.75     2313.73     60.16 o 
   3   6   0       18.00       29.49      3.31 o 
   4   6   0        0.03        0.64      1.68 o 
   5   6   0      340.10      301.16      9.77 o 
   6   6   0       23.58       20.65      3.63 o 
   7   6   0      119.97      115.75     11.30 o 
   8   6   0       27.11       25.68     13.02 o 
   9   6   0       28.56       30.60     10.41 o 
  10   6   0      156.01      163.91     16.36 o 
   1   7   0     3195.00     3129.19     81.14 o 
   2   7   0     2387.62     2344.98     74.59 o 
   3   7   0       11.08        7.34      1.88 o 
   4   7   0      170.49      177.18      6.59 o 
   5   7   0      154.76      136.88      4.98 o 
   6   7   0       35.92       33.10      3.30 o 
   7   7   0      247.53      254.27      9.44 o 
   8   7   0        1.22       -2.88      6.60 o 
   9   7   0       18.31       20.60      9.64 o 
  10   7   0        3.31        4.31      8.61 o 
   0   8   0      313.11      372.99     13.32 o 
   1   8   0      204.21      177.72      7.39 o 
   2   8   0      798.76      746.99     26.31 o 
   3   8   0        7.60        5.00      2.27 o 
   4   8   0      170.69      188.35      5.77 o 
   5   8   0        1.41       -1.93      2.13 o 
   6   8   0        1.66       -0.48      2.44 o 
   7   8   0        6.07        4.71      3.54 o 
   8   8   0       28.84       28.36      5.92 o 
   9   8   0       52.81       57.78      8.04 o 
  10   8   0       87.51      102.03     10.44 o 
   1   9   0      928.58      895.39     32.14 o 
   2   9   0        1.41        0.46      2.08 o 
   3   9   0       18.78       28.43      5.71 o 
   4   9   0      168.46      185.28      5.77 o 
   5   9   0       23.81       23.45      2.90 o 
   6   9   0      103.66       87.57      4.59 o 
   7   9   0      125.37      117.49      6.40 o 
   8   9   0       33.75       39.92      5.45 o 
   9   9   0       47.87       49.63      9.21 o 
  10   9   0        1.82        4.82      7.09 o 
   0  10   0        4.35        5.03      1.59 o 
   1  10   0      129.15      168.30      9.97 o 
   2  10   0       12.31       10.92      2.53 o 
   3  10   0      143.59      144.41      4.75 o 
   4  10   0       90.34       87.81      6.10 o 
   5  10   0        2.13        0.05      3.08 o 
   6  10   0      135.10      135.60      5.71 o 
   7  10   0       70.80       83.69      6.07 o 
   8  10   0      194.47      186.40      8.54 o 
   9  10   0        1.26        1.04      6.09 o 
  10  10   0        0.75        0.78     15.33 o 
   1  11   0      868.91      896.14     30.30 o 
   2  11   0      827.04      842.06     23.56 o 
   3  11   0      168.13      190.66      7.39 o 
   5  11   0        1.01       -2.73      2.73 o 
   6  11   0      833.23      845.47     21.21 o 
   7  11   0       27.37       26.99      4.76 o 
   8  11   0       52.49       64.90      6.52 o 
   9  11   0        7.10       14.18      6.74 o 
   0  12   0      597.86      594.77     22.34 o 
   1  12   0       23.23       20.55      2.52 o 
   2  12   0      213.36      227.49      6.96 o 
   3  12   0       74.12       82.13      4.24 o 
   4  12   0       65.59       69.25      4.56 o 
   5  12   0        7.49        7.34      3.12 o 
   6  12   0       28.96       25.25      5.33 o 
   7  12   0       72.24       96.27     11.78 o 
   8  12   0       23.68       26.62      5.74 o 
   9  12   0       92.49      127.21     20.87 o 
   1  13   0      115.63      111.80      4.46 o 
   2  13   0        9.47        6.39      2.55 o 
   3  13   0      159.03      173.71      6.21 o 
   4  13   0      175.30      175.78      7.57 o 
   5  13   0        6.08        5.96      2.95 o 
   6  13   0       21.71       11.25      3.57 o 
   7  13   0        0.09        0.19      4.49 o 
   8  13   0        2.77       -4.73      4.73 o 
   9  13   0       16.86       30.75      7.77 o 
   0  14   0      181.69      215.52     12.37 o 
   1  14   0        1.65        0.08      2.94 o 
   2  14   0      379.13      415.61     14.46 o 
   3  14   0       36.17       35.40      3.71 o 
   4  14   0      387.51      348.60     12.42 o 
   5  14   0        0.02       -2.96      2.96 o 
   6  14   0       42.90       52.01      7.85 o 
   7  14   0       60.79       73.33      6.96 o 
   8  14   0       60.58       85.55      7.78 o 
   9  14   0        0.14        2.89      7.35 o 
   1  15   0       13.39        6.62      3.53 o 
   2  15   0        2.83        0.05      3.41 o 
   3  15   0      405.27      367.27     10.63 o 
   4  15   0      788.33      760.35     19.36 o 
   5  15   0       28.57       23.73      5.20 o 
   6  15   0       24.12       13.72      4.59 o 
   7  15   0        6.35        7.35      5.70 o 
   8  15   0        2.56        7.85      5.68 o 
   0  16   0        3.98       -1.14      4.23 o 
   1  16   0       70.23       65.19      5.53 o 
   2  16   0       36.00       37.99      4.82 o 
   3  16   0       15.92        5.60      3.95 o 
   4  16   0       11.28       12.08      3.99 o 
   5  16   0      219.18      206.43     10.58 o 
   6  16   0      214.82      210.91     10.61 o 
   7  16   0        4.76        0.31      5.18 o 
   8  16   0       48.68       56.29      7.50 o 
   1  17   0        4.64        2.62      3.70 o 
   2  17   0       34.41       28.03      6.30 o 
   3  17   0       15.30       13.44      4.46 o 
   4  17   0       81.44       87.66      8.18 o 
   5  17   0        1.92        1.38      4.42 o 
   6  17   0       16.42       13.94      5.27 o 
   7  17   0       31.70       18.55      6.21 o 
   8  17   0        2.67        2.76      6.84 o 
   0  18   0      192.99      184.45     10.20 o 
   1  18   0      283.16      277.54     11.38 o 
   2  18   0       48.47       51.22      5.79 o 
   3  18   0       24.20       10.55      4.75 o 
   4  18   0        8.45       13.25      4.73 o 
   5  18   0       20.75       21.47      5.15 o 
   6  18   0       24.84       29.90     12.37 o 
   7  18   0       80.92      107.84     14.81 o 
   1  19   0        7.84        5.78      4.15 o 
   2  19   0        2.94       -1.57      4.22 o 
   3  19   0        0.70        3.51      4.56 o 
   4  19   0        0.18        2.01      4.78 o 
   5  19   0       31.22       24.41      5.67 o 
   6  19   0        5.53        0.55      6.52 o 
   7  19   0        7.93        0.94      7.44 o 
   0  20   0       28.52       29.21     10.45 o 
   1  20   0       34.56       28.73      5.36 o 
   2  20   0       92.11      111.66      8.04 o 
   3  20   0        5.72        0.92      4.72 o 
   4  20   0       37.10       38.79      6.12 o 
   5  20   0        0.03        1.49      5.10 o 
   6  20   0        1.30        0.10     18.34 o 
   1  21   0        0.18        0.10      4.83 o 
   2  21   0       75.20      103.12      8.20 o 
   3  21   0      124.38      134.15      8.40 o 
   4  21   0       17.86        9.47      5.47 o 
   5  21   0       29.94       36.36      7.30 o 
   6  21   0       13.01       -1.41      7.38 o 
   0  22   0        7.89        8.56      9.95 o 
   1  22   0        1.57        1.11      5.08 o 
   2  22   0       57.64       65.49      7.12 o 
   3  22   0        1.22       -0.05      5.33 o 
   4  22   0        5.53       15.53      8.39 o 
   5  22   0       16.71       30.89      8.42 o 
   1  23   0       40.76       39.06      8.40 o 
   2  23   0        0.13       -2.57      5.57 o 
   3  23   0        3.71        1.26      6.01 o 
   4  23   0       32.16       36.91      7.28 o 
   0  24   0       10.75       20.36     11.83 o 
   1  24   0        0.01       -2.00      7.76 o 
   2  24   0       92.83      102.13     14.32 o 
   3  24   0       31.54       28.32      7.00 o 
   1  25   0       16.06        7.53      8.49 o 
   2  25   0       26.24       28.69      7.21 o 
 -10   1   1        2.60        4.18      6.44 o 
  -9   1   1       25.57       28.42      6.68 o 
  -8   1   1        2.14        1.43      4.89 o 
  -7   1   1      101.86      113.03      7.47 o 
  -6   1   1      122.80      125.65      4.83 o 
  -5   1   1     1075.50     1084.31     33.32 o 
  -4   1   1      659.07      718.06     19.53 o 
  -3   1   1     1697.44     1770.59     45.63 o 
  -2   1   1    11806.21    12496.67    316.05 o 
  -1   1   1       10.84       15.07      1.22 o 
   0   1   1      779.07      457.44     20.42 o 
   2   1   1      146.45      169.57      6.74 o 
   3   1   1     5122.55     4738.31    213.93 o 
   5   1   1       58.34       64.33      5.48 o 
   6   1   1      160.78      154.93      7.84 o 
   7   1   1        0.24       -3.76      3.76 o 
   8   1   1       19.85       23.98      5.43 o 
   9   1   1       11.12        7.25      5.89 o 
  10   1   1       18.41       21.12      7.28 o 
 -10   2   1        0.45        6.21      6.20 o 
  -9   2   1        7.78       13.37      5.56 o 
  -8   2   1       72.30       84.65      7.70 o 
  -7   2   1       52.63       64.92      8.22 o 
  -6   2   1      188.11      165.87      5.73 o 
  -5   2   1      383.29      439.24     11.19 o 
  -4   2   1       35.60       38.74      6.51 o 
  -3   2   1      758.59      731.84     16.96 o 
  -2   2   1     3502.38     3716.14     94.37 o 
  -1   2   1     3884.07     3727.22     73.44 o 
   0   2   1    10717.92     8553.36    384.35 o 
   1   2   1     1119.63     1139.18     29.51 o 
   2   2   1     1299.72     1182.62     38.49 o 
   5   2   1      188.47      175.26      7.99 o 
   6   2   1      422.05      411.95     15.91 o 
   7   2   1       58.76       88.85      7.39 o 
   8   2   1       69.19       67.65      5.79 o 
   9   2   1       54.04       56.39      7.84 o 
  10   2   1        8.55        9.64      7.19 o 
 -10   3   1        0.08        2.86      6.44 o 
  -9   3   1       86.51       93.01     18.19 o 
  -8   3   1      405.25      412.94     29.36 o 
  -7   3   1      397.57      379.88     12.49 o 
  -6   3   1      217.28      224.44      7.03 o 
  -5   3   1      468.10      526.69     13.09 o 
  -4   3   1      307.96      376.48      9.50 o 
  -3   3   1      758.68      664.44     15.49 o 
  -2   3   1       31.43       29.48      1.73 o 
   0   3   1       40.91       35.45      1.21 o 
   1   3   1       74.81       74.76      2.34 o 
   2   3   1      796.73      742.65     64.39 o 
   5   3   1      523.91      506.10     18.45 o 
   6   3   1        6.27        6.73      4.22 o 
   7   3   1       77.44       89.80     11.09 o 
   8   3   1      535.34      542.16     17.07 o 
   9   3   1       40.11       44.71      7.41 o 
  10   3   1        3.39       -2.66      7.05 o 
 -10   4   1        6.03        3.64      8.17 o 
  -9   4   1       32.39       42.76      8.20 o 
  -8   4   1        0.03        0.22      4.51 o 
  -7   4   1      207.57      206.77      8.22 o 
  -6   4   1       51.72       46.04      4.03 o 
  -5   4   1      475.46      550.02     13.62 o 
  -4   4   1      281.90      313.72      8.19 o 
  -3   4   1     3861.45     3993.15     88.49 o 
  -2   4   1      722.78      765.40     17.66 o 
  -1   4   1     5347.97     4896.75    125.63 o 
   0   4   1     6209.66     5958.28    106.76 o 
   1   4   1     3384.50     3523.40     78.05 o 
   2   4   1     6818.14     7308.21    258.06 o 
   4   4   1        4.55        2.21      2.18 o 
   5   4   1      222.14      208.69      9.38 o 
   6   4   1      199.15      211.04      9.90 o 
   7   4   1      682.71      655.98     23.70 o 
   8   4   1       84.13      104.96      8.34 o 
   9   4   1       24.96        7.59      5.95 o 
  10   4   1       56.43       71.47      9.40 o 
 -10   5   1       10.45        6.65      6.76 o 
  -9   5   1        1.36        4.50      5.59 o 
  -8   5   1       60.42       66.14      7.07 o 
  -7   5   1      200.35      195.46      7.91 o 
  -6   5   1      160.70      166.01      5.86 o 
  -5   5   1       25.14       27.23      2.64 o 
  -4   5   1      151.75      172.24      5.24 o 
  -3   5   1     1118.33     1081.71     31.20 o 
  -2   5   1      121.10      116.52      3.21 o 
   0   5   1     8526.46     8506.31    152.14 o 
   1   5   1    22661.43    20315.43    632.84 o 
   2   5   1     1408.71     1224.64     33.00 o 
   3   5   1      667.90      645.73     17.94 o 
   4   5   1     1357.86     1374.36     64.48 o 
   5   5   1        3.29        1.24      3.27 o 
   6   5   1      170.18      151.98      8.29 o 
   7   5   1       76.83       93.75      7.14 o 
   8   5   1        6.16        5.13      4.24 o 
   9   5   1       43.25       61.82     15.81 o 
  10   5   1       37.73       47.21     11.61 o 
 -10   6   1       10.76       10.70     10.70 o 
  -9   6   1       79.33       74.64     12.42 o 
  -8   6   1       31.35       32.11     12.00 o 
  -7   6   1       24.40       17.47      4.68 o 
  -6   6   1        9.94        9.54      2.84 o 
  -5   6   1       10.69       10.86      2.43 o 
  -4   6   1      459.61      533.62     12.00 o 
  -3   6   1      200.79      197.84      4.99 o 
  -2   6   1      532.52      523.29     14.17 o 
  -1   6   1       27.63       31.51      2.53 o 
   0   6   1      194.55      249.60      7.62 o 
   1   6   1     1048.96     1126.80     29.88 o 
   2   6   1     3788.05     3891.02    100.63 o 
   3   6   1     2640.60     2834.88     73.86 o 
   5   6   1        1.84       -2.50      3.34 o 
   6   6   1      866.52      832.87     33.84 o 
   7   6   1      113.75      115.39      6.01 o 
   8   6   1       80.11       90.99      6.18 o 
   9   6   1        8.68        1.45      8.83 o 
  10   6   1        0.34        8.79     10.78 o 
 -10   7   1       19.65        6.81     10.55 o 
  -9   7   1      192.01      198.00     16.86 o 
  -8   7   1        5.73        0.50      5.04 o 
  -7   7   1        3.73        3.66      3.42 o 
  -6   7   1       95.37       94.49      4.00 o 
  -5   7   1       10.90        7.96      2.18 o 
  -4   7   1      695.76      658.26     14.21 o 
  -3   7   1     1959.50     2262.54     45.31 o 
  -2   7   1      444.28      394.52     11.15 o 
  -1   7   1     1320.85     1237.61     24.99 o 
   0   7   1     8244.05     8358.53    164.55 o 
   1   7   1     1789.15     1790.26     47.04 o 
   2   7   1      824.86      862.17     23.44 o 
   3   7   1      298.45      349.25     10.64 o 
   4   7   1        2.16        1.77      2.17 o 
   5   7   1       68.15       69.09      3.53 o 
   6   7   1        0.10       -2.61      2.61 o 
   7   7   1       26.29       30.73      4.58 o 
   8   7   1      190.10      180.07     16.88 o 
   9   7   1        4.21        5.88      8.25 o 
  10   7   1        0.34        2.82      6.97 o 
 -10   8   1        0.05       -1.52     12.86 o 
  -9   8   1        0.01       -2.76      5.37 o 
  -8   8   1        1.03        3.02      4.99 o 
  -7   8   1      215.02      202.39      8.41 o 
  -6   8   1        6.27        3.12      2.36 o 
  -5   8   1       13.15        8.68      2.20 o 
  -4   8   1      157.12      147.02      4.44 o 
  -3   8   1     1826.08     1870.47     60.01 o 
  -1   8   1       92.06       92.74      2.85 o 
   0   8   1      493.68      469.49     11.58 o 
   1   8   1      463.01      449.85     13.03 o 
   2   8   1     2316.30     2193.64     74.36 o 
   3   8   1       74.86       88.22      4.42 o 
   4   8   1      720.53      693.43     16.83 o 
   5   8   1      138.66      140.48      5.80 o 
   6   8   1       24.31       23.16      6.37 o 
   7   8   1      184.23      178.41     12.98 o 
   8   8   1       25.75       17.94      5.69 o 
   9   8   1       16.75       24.98      6.33 o 
  10   8   1      125.36      123.96     10.36 o 
 -10   9   1        9.68       16.00      7.63 o 
  -9   9   1      103.13      107.71      9.05 o 
  -8   9   1       21.00       13.90     10.88 o 
  -7   9   1      126.73      121.10      6.57 o 
  -6   9   1       76.53       91.80      5.87 o 
  -5   9   1       82.37       82.36      4.28 o 
  -4   9   1      163.75      161.49      6.63 o 
  -3   9   1      112.09      101.22      3.38 o 
  -2   9   1     2169.58     2371.29     47.46 o 
  -1   9   1     1279.01     1323.47     35.39 o 
   0   9   1       37.78       40.29      4.34 o 
   1   9   1     1533.69     1743.33     46.13 o 
   2   9   1     1316.71     1507.80     40.26 o 
   3   9   1       20.97       27.26      2.26 o 
   4   9   1        9.73        3.96      2.13 o 
   5   9   1      151.25      117.50     10.45 o 
   6   9   1     1408.72     1355.12     37.34 o 
   7   9   1       81.53       89.36      6.23 o 
   8   9   1        2.03       -3.34      4.27 o 
   9   9   1        6.29        8.14      6.36 o 
  10   9   1       13.14       14.42      7.46 o 
 -10  10   1       72.95      100.12     10.92 o 
  -9  10   1      121.45      127.84     10.21 o 
  -8  10   1      208.34      201.26     10.96 o 
  -7  10   1       37.95       41.51      5.18 o 
  -6  10   1        7.85        4.68      3.45 o 
  -5  10   1       36.72       42.26      3.82 o 
  -4  10   1        7.16        4.66      2.45 o 
  -3  10   1       75.93       94.01      6.02 o 
  -2  10   1      163.12      171.57     11.65 o 
  -1  10   1     1133.05     1004.95     23.44 o 
   0  10   1       41.10       46.34      2.33 o 
   1  10   1      166.68      186.50      6.94 o 
   2  10   1      384.93      377.94     11.70 o 
   3  10   1       55.39       55.98      3.88 o 
   4  10   1     1057.21      980.01     31.06 o 
   6  10   1      229.21      212.66      9.29 o 
   7  10   1       10.47       14.42      5.06 o 
   8  10   1       43.13       47.49      6.04 o 
   9  10   1       88.62      103.59      9.95 o 
  -9  11   1       41.63       56.14      8.16 o 
  -8  11   1        1.65       -3.05      5.42 o 
  -7  11   1        8.79       12.12      4.35 o 
  -6  11   1      354.06      385.38     13.02 o 
  -5  11   1      253.01      255.51      8.10 o 
  -4  11   1       22.44       17.79      3.08 o 
  -3  11   1       13.16        6.74      2.27 o 
  -2  11   1      551.86      529.30     19.47 o 
  -1  11   1      271.04      265.36      7.40 o 
   0  11   1       51.37       54.19      2.58 o 
   1  11   1      907.57      967.56     26.73 o 
   2  11   1      174.29      153.76      6.29 o 
   3  11   1      270.58      272.26      9.49 o 
   4  11   1      178.93      186.22      8.90 o 
   5  11   1       92.37       94.74      5.48 o 
   6  11   1      242.82      245.57     12.72 o 
   7  11   1      120.92      108.11      8.79 o 
   8  11   1       22.69       30.46      6.15 o 
   9  11   1        4.27        1.33     13.95 o 
  -9  12   1       32.71       40.95     14.49 o 
  -8  12   1       27.80       30.96      6.99 o 
  -7  12   1      113.61      104.89      6.67 o 
  -6  12   1       12.26        2.39      3.81 o 
  -5  12   1      730.20      690.68     17.66 o 
  -4  12   1      702.06      705.78     17.82 o 
  -3  12   1      237.49      245.27      7.52 o 
  -2  12   1       26.83       11.19      3.15 o 
  -1  12   1      119.51      104.27      5.74 o 
   0  12   1        2.76        0.40      1.43 o 
   1  12   1      195.08      175.62      6.88 o 
   2  12   1       68.62       57.14      4.30 o 
   3  12   1       90.05       78.60      5.24 o 
   4  12   1      143.28      114.45      6.00 o 
   5  12   1       40.12       35.82      4.72 o 
   6  12   1        2.63       -1.96      3.46 o 
   7  12   1      186.58      185.63      8.37 o 
   8  12   1       69.68       79.56      7.20 o 
   9  12   1       19.43       14.27      8.62 o 
  -9  13   1       18.17       21.32      7.43 o 
  -8  13   1        2.37       -6.28      6.28 o 
  -7  13   1        6.39        1.64      4.44 o 
  -6  13   1       24.57       22.21      4.49 o 
  -5  13   1        5.42        0.00      3.32 o 
  -4  13   1       25.00       33.32     10.03 o 
  -3  13   1       17.96       13.55      3.02 o 
  -2  13   1      143.17      157.05      5.59 o 
  -1  13   1       96.60      112.74      5.39 o 
   0  13   1        1.35        1.49      2.32 o 
   1  13   1       31.78       26.76      3.78 o 
   2  13   1      123.63      108.38      5.64 o 
   3  13   1      402.57      452.71     16.34 o 
   4  13   1       26.16       26.46      4.10 o 
   5  13   1      277.09      284.97     11.35 o 
   6  13   1       49.31       27.13     13.09 o 
   7  13   1        2.01        4.01      4.72 o 
   8  13   1       28.23       16.00      5.64 o 
   9  13   1        6.87       10.84      7.46 o 
  -9  14   1       27.41       39.98      8.43 o 
  -8  14   1       21.45       11.55      6.63 o 
  -7  14   1        1.87        3.78      4.92 o 
  -6  14   1      132.00      140.82     13.95 o 
  -5  14   1       16.95        9.18      3.38 o 
  -4  14   1      125.99      130.79      8.05 o 
  -3  14   1       57.52       61.92      4.49 o 
  -2  14   1        5.57       -2.55      2.55 o 
  -1  14   1        5.73        3.44      3.12 o 
   0  14   1      324.91      337.01      9.75 o 
   1  14   1        7.20        4.88      3.24 o 
   2  14   1       94.59       96.87      5.56 o 
   3  14   1        9.71       12.00      3.70 o 
   4  14   1      109.90       96.53      9.80 o 
   5  14   1       16.60       24.81      4.50 o 
   6  14   1      191.30      191.55      8.59 o 
   7  14   1        0.92       -1.72      4.87 o 
   8  14   1        5.98        2.20      5.42 o 
   9  14   1       10.90        6.50      7.11 o 
  -8  15   1       38.33       35.10      7.80 o 
  -7  15   1       79.14      100.01      9.15 o 
  -6  15   1       20.43       25.76      5.08 o 
  -5  15   1       76.56       74.13      5.32 o 
  -4  15   1        6.99       -2.10      2.99 o 
  -3  15   1      188.71      190.77      6.86 o 
  -2  15   1       21.70       17.16      3.91 o 
  -1  15   1       82.31       88.46      5.93 o 
   0  15   1        0.03        1.75      2.80 o 
   1  15   1       88.03       94.47      5.52 o 
   2  15   1       22.46       13.95      4.00 o 
   3  15   1      269.81      248.80      9.55 o 
   4  15   1        3.31        1.74      3.59 o 
   5  15   1       19.58       20.67      4.02 o 
   6  15   1       60.78       71.26      8.88 o 
   7  15   1        2.33        2.72      4.91 o 
   8  15   1        3.51        9.21      5.98 o 
  -8  16   1        8.54        9.28      7.19 o 
  -7  16   1       67.57       63.76      7.07 o 
  -6  16   1       47.40       49.97      5.82 o 
  -5  16   1      299.30      311.32     11.54 o 
  -4  16   1       19.58       19.10      3.58 o 
  -3  16   1        5.08       -1.46      3.65 o 
  -2  16   1        0.50        0.58      3.57 o 
  -1  16   1        2.85        4.71      3.81 o 
   0  16   1      114.75      104.31      5.10 o 
   1  16   1        8.28        4.28      3.52 o 
   2  16   1       60.72       85.07      6.39 o 
   3  16   1      195.99      202.22      8.45 o 
   4  16   1       11.10       11.52      3.53 o 
   5  16   1      201.35      207.82     13.98 o 
   6  16   1        0.89        2.56      4.12 o 
   7  16   1       91.42      109.27     10.11 o 
   8  16   1        0.46       -5.74      5.74 o 
  -8  17   1        9.04       11.70     14.87 o 
  -7  17   1        0.01       -3.38      5.37 o 
  -6  17   1       15.54       23.59      5.40 o 
  -5  17   1        2.52       -0.86      4.20 o 
  -4  17   1        5.97       -0.60      3.94 o 
  -3  17   1        0.31       -1.75      3.60 o 
  -2  17   1      109.70      104.44      6.24 o 
  -1  17   1       79.37       98.99      6.28 o 
   0  17   1        4.06        7.47      3.23 o 
   1  17   1        8.89       11.66      4.16 o 
   2  17   1        1.43       -2.00      3.67 o 
   3  17   1       76.18       81.89      6.52 o 
   4  17   1        5.67        4.06      4.10 o 
   5  17   1        1.25        2.32      3.81 o 
   6  17   1        4.28        4.61      4.26 o 
   7  17   1        7.02       19.95      8.04 o 
   8  17   1        6.34       12.90      6.48 o 
  -7  18   1       12.79        8.29      7.03 o 
  -6  18   1       26.20       40.00      7.94 o 
  -5  18   1       41.04       34.13     13.31 o 
  -4  18   1      100.14       92.30      7.10 o 
  -3  18   1       30.20       32.65     10.40 o 
  -2  18   1       62.40       76.60      8.73 o 
  -1  18   1        9.61       10.28      4.40 o 
   0  18   1       56.04       63.38      6.11 o 
   1  18   1       37.89       41.02      5.44 o 
   2  18   1        2.33       -3.73      3.73 o 
   3  18   1       13.03        7.08      6.08 o 
   4  18   1      102.05      106.38      7.02 o 
   5  18   1       29.97       32.59     13.22 o 
   6  18   1        4.70       -2.14      5.06 o 
   7  18   1       27.42       33.58     11.79 o 
  -7  19   1       19.79       24.07      8.16 o 
  -6  19   1        1.68       -1.26      6.89 o 
  -5  19   1       80.98       88.40      9.28 o 
  -4  19   1        2.40        5.37      4.71 o 
  -3  19   1        4.91        9.02      4.77 o 
  -2  19   1       81.71       84.08      6.46 o 
  -1  19   1      264.35      285.80     11.21 o 
   0  19   1       53.10       50.12      8.90 o 
   1  19   1       91.76      102.31      7.19 o 
   2  19   1        0.02       -0.27      4.23 o 
   3  19   1      153.00      156.76     12.11 o 
   4  19   1       17.80       11.79      5.20 o 
   5  19   1       41.05       24.32      5.68 o 
   6  19   1       10.92       19.07      7.04 o 
   7  19   1        2.93        8.18      7.83 o 
  -6  20   1        0.00       -5.78      6.90 o 
  -5  20   1        2.54        1.70      6.19 o 
  -4  20   1        3.23        4.30      5.01 o 
  -3  20   1       32.53       25.31      5.38 o 
  -2  20   1       15.11        6.30      5.58 o 
  -1  20   1      132.85      123.38      7.40 o 
   0  20   1        4.77       -4.26      5.85 o 
   1  20   1       20.92       21.50      5.25 o 
   2  20   1       19.28       14.30      5.16 o 
   3  20   1        4.72        2.60      4.70 o 
   4  20   1       16.67       11.41      5.25 o 
   5  20   1       18.70       20.80      5.87 o 
   6  20   1       45.13       72.89     13.86 o 
  -6  21   1        6.50        4.18      7.84 o 
  -5  21   1        0.70       -7.02      7.02 o 
  -4  21   1        0.08       -3.35      5.05 o 
  -3  21   1       25.34       27.27      9.61 o 
  -2  21   1       34.73       32.23      5.92 o 
  -1  21   1       52.40       56.28      6.64 o 
   0  21   1        0.32        3.72      6.22 o 
   1  21   1        9.72       11.64      5.14 o 
   2  21   1        5.04       -0.39      5.04 o 
   3  21   1       20.99       18.68      5.31 o 
   4  21   1        6.62       10.23      5.70 o 
   5  21   1       18.82       23.49      6.55 o 
   6  21   1        1.08       -2.31      7.52 o 
  -5  22   1       32.03       48.68      9.19 o 
  -4  22   1       47.36       55.25      7.41 o 
  -3  22   1       32.55       37.82      6.45 o 
  -2  22   1        5.32        1.81      5.34 o 
  -1  22   1        5.24       -0.06      5.17 o 
   0  22   1       14.51       23.99      7.59 o 
   1  22   1       27.29       24.15      5.58 o 
   2  22   1       44.07       47.35      8.98 o 
   3  22   1       16.89       15.16      5.63 o 
   4  22   1        2.75        4.63      5.80 o 
   5  22   1        0.07        3.76     10.83 o 
  -4  23   1       30.97       31.37      9.87 o 
  -3  23   1       10.10       17.38      6.29 o 
  -2  23   1        0.96        7.34      5.60 o 
  -1  23   1       44.50       41.35      7.69 o 
   0  23   1       54.86       55.33      9.22 o 
   1  23   1       13.96       19.11      7.96 o 
   2  23   1       13.39        1.04      5.43 o 
   3  23   1       11.17        6.19      5.93 o 
   4  23   1       10.65        9.47      6.25 o 
  -3  24   1        7.20        2.08      6.53 o 
  -2  24   1        0.91        4.85      5.90 o 
  -1  24   1        8.07        2.37      6.15 o 
   0  24   1      110.27      133.19     11.86 o 
   1  24   1       22.34       20.61     14.74 o 
   2  24   1       11.57       16.98      6.63 o 
   3  24   1        6.70       -3.80      6.45 o 
  -2  25   1        3.72        0.17     10.12 o 
  -1  25   1       19.72        4.61      8.56 o 
   0  25   1        0.02       -0.24      8.69 o 
   1  25   1       10.85        3.59      8.69 o 
 -11   0   2        2.54        7.61     11.13 o 
 -10   0   2        4.55        2.48      8.65 o 
  -9   0   2       95.92      105.42     11.96 o 
  -8   0   2      147.84      106.95     10.63 o 
  -7   0   2      418.74      422.77     23.77 o 
  -6   0   2      545.14      536.66     19.09 o 
  -5   0   2      220.79      207.70      8.56 o 
  -4   0   2     1690.94     1900.44     60.49 o 
  -3   0   2      824.36      888.06     28.66 o 
  -2   0   2     3883.73     3964.12    172.55 o 
  -1   0   2     6144.96     5472.70    171.45 o 
   1   0   2       39.63       37.96      2.58 o 
   2   0   2     8163.66     8872.73    398.83 o 
   3   0   2     1675.78     1878.59     86.45 o 
   4   0   2      145.14      116.64      8.92 o 
   5   0   2       86.69       83.87      7.90 o 
   6   0   2      527.69      474.01     25.53 o 
   7   0   2     1248.91     1224.07     59.54 o 
   8   0   2      191.99      174.46     13.55 o 
   9   0   2       19.28       18.39      8.87 o 
  10   0   2        0.58        4.51     10.39 o 
 -11   1   2       12.48       21.86      8.39 o 
 -10   1   2       14.11       19.63      6.81 o 
  -9   1   2       50.62       44.92      7.09 o 
  -8   1   2      277.89      272.47     12.67 o 
  -7   1   2      230.72      211.93     15.26 o 
  -6   1   2      406.58      399.86     10.57 o 
  -5   1   2      237.49      246.79      6.86 o 
  -4   1   2      658.96      725.03     16.99 o 
  -3   1   2      458.26      469.14     11.07 o 
  -2   1   2     1135.68     1163.99     30.13 o 
  -1   1   2     3893.72     3641.38     93.87 o 
   0   1   2       59.86       51.83      2.19 o 
   1   1   2    22208.92    19738.81    498.05 o 
   2   1   2     1136.45     1254.61     41.16 o 
   3   1   2       86.24      111.44      8.78 o 
   4   1   2      759.18      790.15     27.19 o 
   5   1   2        0.26       -1.11      3.33 o 
   6   1   2       27.17       34.22      5.37 o 
   7   1   2        0.01       -4.24      4.24 o 
   8   1   2       32.82       38.92      6.43 o 
   9   1   2        0.01       -5.22      5.43 o 
  10   1   2        6.77       13.74      7.07 o 
 -10   2   2       16.13       10.60      6.64 o 
  -9   2   2       63.39       80.47      8.38 o 
  -8   2   2      110.00      113.05      7.84 o 
  -7   2   2      104.82      105.72     11.71 o 
  -6   2   2      190.23      188.96      7.21 o 
  -5   2   2      145.46      149.38      4.78 o 
  -4   2   2     5478.38     6188.77    136.85 o 
  -3   2   2      153.51      179.59      4.83 o 
  -2   2   2      432.90      472.48     12.78 o 
  -1   2   2    17139.52    14675.23    323.93 o 
   0   2   2     1300.56     1214.05     36.79 o 
   1   2   2       61.38       52.61      2.10 o 
   2   2   2      902.19      833.68     39.49 o 
   3   2   2        2.40        1.96      2.41 o 
   4   2   2      874.07     1003.01     33.89 o 
   5   2   2       33.92       34.00     10.79 o 
   6   2   2       20.44       16.96      8.27 o 
   7   2   2      181.15      182.42     10.41 o 
   8   2   2       29.74       45.53     11.74 o 
   9   2   2      200.93      190.74     15.66 o 
  10   2   2        1.96       -6.79      6.79 o 
 -10   3   2        2.90        8.57      6.54 o 
  -9   3   2        8.28        5.08      5.67 o 
  -8   3   2        3.30        5.25      4.63 o 
  -7   3   2       47.02       33.48      7.15 o 
  -6   3   2       43.46       47.17      4.81 o 
  -5   3   2       47.06       46.01      3.45 o 
  -4   3   2      679.56      611.91     17.17 o 
  -3   3   2        0.04        0.00      1.11 o 
  -2   3   2     5920.29     5775.92    127.47 o 
  -1   3   2      743.96      676.03     17.11 o 
   0   3   2     5570.63     4829.30    122.41 o 
   1   3   2     2665.97     2597.47     57.78 o 
   2   3   2      464.20      505.70     17.52 o 
   3   3   2      476.48      529.02     18.61 o 
   4   3   2     2025.03     2112.40     69.02 o 
   5   3   2        3.11        4.44      3.44 o 
   7   3   2       79.20       95.63      7.62 o 
   8   3   2       68.87      101.04      8.96 o 
   9   3   2       61.09       71.39     11.25 o 
  10   3   2        4.45       -3.65      6.88 o 
 -10   4   2        0.02       -6.00      6.00 o 
  -9   4   2      153.67      146.84      9.74 o 
  -8   4   2      361.59      336.86     14.66 o 
  -7   4   2       32.22       29.92      5.25 o 
  -6   4   2      374.59      337.52     10.93 o 
  -5   4   2        4.55        1.14      1.87 o 
  -4   4   2      283.34      290.59      7.65 o 
  -3   4   2      354.89      338.96      8.58 o 
  -2   4   2      402.45      394.79      8.46 o 
  -1   4   2    14303.35    13504.06    297.66 o 
   0   4   2      617.41      514.37     10.68 o 
   1   4   2     2734.58     2870.83     56.82 o 
   2   4   2     5976.86     6242.44    160.46 o 
   3   4   2       94.80       70.82      4.92 o 
   4   4   2      129.93      138.06      7.03 o 
   5   4   2      206.98      199.85      9.47 o 
   7   4   2      283.88      286.25     18.72 o 
   8   4   2       87.54      116.66     13.34 o 
   9   4   2       20.67       11.52      8.98 o 
  10   4   2        7.75        7.36      7.22 o 
 -10   5   2        7.00       13.01      6.36 o 
  -9   5   2      191.73      202.31     11.15 o 
  -8   5   2       11.64        3.43      4.86 o 
  -7   5   2      141.88      135.95      9.77 o 
  -6   5   2      304.94      301.39     10.08 o 
  -5   5   2       12.52       10.52      2.25 o 
  -4   5   2      757.41      802.59     18.88 o 
  -3   5   2       90.24       89.68      3.25 o 
  -2   5   2      534.29      637.17     13.28 o 
  -1   5   2      944.37     1060.07     21.43 o 
   0   5   2     6299.92     6270.74    112.33 o 
   1   5   2     4920.58     4761.79     93.77 o 
   2   5   2      140.10      149.32      5.21 o 
   3   5   2     2717.48     2748.71     75.37 o 
   4   5   2      312.68      340.21     25.96 o 
   5   5   2     1053.73     1034.22     35.49 o 
   7   5   2       17.36       15.83      5.82 o 
   8   5   2        0.23        1.32      4.88 o 
   9   5   2        0.39       -4.30      7.65 o 
  10   5   2        6.73        2.25     10.30 o 
 -10   6   2        2.47       -8.46      8.46 o 
  -9   6   2       42.64       54.34      7.63 o 
  -8   6   2       42.32       31.08      8.43 o 
  -7   6   2       55.26       78.33     17.22 o 
  -6   6   2       61.18       66.15      4.90 o 
  -5   6   2        2.00        0.52      2.04 o 
  -4   6   2       69.49       59.66      2.70 o 
  -3   6   2     4261.07     4798.15     94.75 o 
  -2   6   2     5662.10     5615.79    144.07 o 
  -1   6   2       92.10      107.16      3.47 o 
   0   6   2      937.16      882.29     16.43 o 
   1   6   2        3.54        1.01      1.46 o 
   2   6   2      170.36      156.25      5.49 o 
   3   6   2     1622.69     1747.22     46.21 o 
   4   6   2      617.29      590.71     17.02 o 
   5   6   2       96.72       92.63      5.01 o 
   7   6   2      389.03      319.83     14.09 o 
   8   6   2       48.46       55.45      7.20 o 
  10   6   2       66.53       44.89     12.91 o 
 -10   7   2       44.80       52.57     12.12 o 
  -9   7   2      180.01      204.89     16.72 o 
  -8   7   2       11.64       12.37      5.19 o 
  -7   7   2       74.99       79.77      6.82 o 
  -6   7   2      135.36      136.88      6.25 o 
  -5   7   2      325.82      315.46      7.85 o 
  -4   7   2      220.96      243.89      6.23 o 
  -3   7   2     1173.39     1171.68     24.02 o 
  -2   7   2       87.51       92.67      3.32 o 
  -1   7   2     3861.03     3326.31    144.46 o 
   0   7   2       45.27       70.74      3.14 o 
   1   7   2      747.08      738.61     15.37 o 
   2   7   2     2240.60     2192.88     57.31 o 
   3   7   2      150.52      158.82      6.01 o 
   4   7   2      209.92      219.84      7.74 o 
   5   7   2       99.61      108.42      8.51 o 
   7   7   2      217.64      188.82     10.96 o 
   8   7   2       45.44       54.93      6.86 o 
   9   7   2        1.67       -0.88      5.64 o 
  10   7   2        1.04       -1.92     10.59 o 
 -10   8   2       13.95       14.79      7.31 o 
  -9   8   2        9.65       11.11      8.77 o 
  -8   8   2        0.04       -4.67      4.82 o 
  -7   8   2       74.68       72.50      4.97 o 
  -6   8   2       16.53       15.29      4.21 o 
  -5   8   2       69.90       75.77      3.51 o 
  -4   8   2       43.30       42.04      2.92 o 
  -3   8   2      537.62      519.48     12.89 o 
  -2   8   2      391.20      414.58      9.17 o 
  -1   8   2      821.46      808.88     18.83 o 
   0   8   2     1034.94     1039.16     19.32 o 
   1   8   2      404.32      409.04      9.00 o 
   2   8   2       24.45       29.39      2.90 o 
   3   8   2      811.73      829.60     22.95 o 
   4   8   2       10.78       10.19      2.84 o 
   5   8   2       23.40       25.73      3.80 o 
   6   8   2      185.52      168.14     16.77 o 
   7   8   2        0.26       -0.94      3.59 o 
   8   8   2       41.49       48.94      6.56 o 
   9   8   2        3.04       10.45      6.08 o 
  10   8   2       11.34        7.18     10.96 o 
 -10   9   2        4.78        0.83      7.13 o 
  -9   9   2        1.10       -0.89      5.99 o 
  -8   9   2       14.36       18.18      5.93 o 
  -7   9   2       46.37       53.45      8.39 o 
  -6   9   2        1.41        3.16      3.34 o 
  -5   9   2      346.00      341.29      8.50 o 
  -4   9   2      381.79      446.06     10.30 o 
  -3   9   2       98.83       73.30      3.86 o 
  -2   9   2      257.75      235.02      5.83 o 
  -1   9   2       41.02       53.11      2.24 o 
   0   9   2      538.02      572.82     12.32 o 
   1   9   2     2544.19     2666.67     53.33 o 
   2   9   2     1208.74     1317.76     35.47 o 
   3   9   2      440.69      395.46     21.49 o 
   4   9   2      225.61      233.88      8.40 o 
   5   9   2      664.20      585.13     17.56 o 
   6   9   2       87.21       87.65      5.65 o 
   7   9   2      490.30      467.13     18.32 o 
   8   9   2       27.52       31.42      6.19 o 
   9   9   2        5.56       -1.12      9.04 o 
 -10  10   2       15.99       10.36      7.37 o 
  -9  10   2        0.01        2.71      6.35 o 
  -8  10   2        4.32        4.96      5.48 o 
  -7  10   2      183.11      165.00      7.65 o 
  -6  10   2       37.43       44.51      4.85 o 
  -5  10   2       44.19       57.72      6.27 o 
  -4  10   2        7.76        5.14      2.05 o 
  -3  10   2      385.64      409.16     10.49 o 
  -1  10   2      451.00      429.59     12.88 o 
   0  10   2      219.76      220.75      5.56 o 
   1  10   2       46.15       44.13      3.14 o 
   2  10   2       21.11       36.87      3.54 o 
   3  10   2       14.44       21.95      3.28 o 
   4  10   2      142.06      151.71      7.60 o 
   5  10   2        4.59        5.24      3.42 o 
   6  10   2        1.71       -1.12      3.35 o 
   7  10   2       52.54       61.34      7.33 o 
   8  10   2        0.17        3.93      5.33 o 
   9  10   2       89.07      129.30     16.18 o 
  -9  11   2        8.46        9.51      6.26 o 
  -8  11   2       13.84       12.29      7.34 o 
  -7  11   2        1.09        3.61      5.11 o 
  -6  11   2       12.25        3.04      3.79 o 
  -5  11   2       79.58       79.42      4.65 o 
  -4  11   2        4.81        2.29      2.60 o 
  -3  11   2       13.62       22.07      2.91 o 
  -2  11   2      431.31      435.04      9.82 o 
  -1  11   2        5.02        3.85      1.48 o 
   0  11   2      543.54      511.42     11.31 o 
   1  11   2     1139.58     1246.53     39.16 o 
   2  11   2      155.36      158.66      6.43 o 
   3  11   2        6.23        3.38      2.79 o 
   4  11   2       17.77       27.66      3.97 o 
   5  11   2     1195.33     1105.98     31.03 o 
   6  11   2       34.99       36.48      5.04 o 
   7  11   2       92.13      102.24     13.61 o 
   8  11   2        0.17       -1.64      5.40 o 
   9  11   2       82.36      110.40     19.59 o 
  -9  12   2        0.55       -0.65      6.60 o 
  -8  12   2        0.23       -1.32      5.79 o 
  -7  12   2       15.62       19.56      5.73 o 
  -6  12   2       26.46       26.97      4.41 o 
  -5  12   2      210.26      187.12      7.13 o 
  -4  12   2       33.15       30.41      3.56 o 
  -3  12   2      473.84      474.93     13.79 o 
  -2  12   2      348.23      369.50     14.46 o 
  -1  12   2       52.66       64.53      3.59 o 
   0  12   2      668.91      681.67     19.59 o 
   1  12   2      128.68      109.77      5.94 o 
   2  12   2        4.27        0.03      2.76 o 
   3  12   2       64.09       68.58      4.96 o 
   4  12   2      280.88      256.24      9.39 o 
   5  12   2       17.77       13.38      4.10 o 
   6  12   2        9.96        3.64      3.84 o 
   7  12   2       94.80      106.69      9.06 o 
   8  12   2        3.84        6.21      6.15 o 
   9  12   2       26.95       25.61      7.93 o 
  -9  13   2        8.91       11.64      6.98 o 
  -8  13   2       42.26       25.95      6.89 o 
  -7  13   2        2.47        2.51      5.65 o 
  -6  13   2        7.93        7.29      4.16 o 
  -5  13   2      104.35      116.34      5.36 o 
  -4  13   2      802.64      823.35     23.84 o 
  -3  13   2      260.49      237.78     15.70 o 
  -2  13   2       24.84       31.37      4.97 o 
  -1  13   2       97.00       97.59      4.26 o 
   0  13   2     1181.11     1142.23     27.22 o 
   1  13   2        7.67        5.22      2.91 o 
   2  13   2       29.81       25.46      3.97 o 
   3  13   2      196.37      183.60      7.63 o 
   4  13   2       40.74       35.43      7.74 o 
   5  13   2      151.30      176.46      7.82 o 
   6  13   2       43.50       64.76      9.04 o 
   7  13   2       11.25       10.34      4.77 o 
   8  13   2       11.93        6.88      5.09 o 
   9  13   2       23.91       28.66     11.74 o 
  -9  14   2       10.37       -0.54      7.14 o 
  -8  14   2       18.28        6.01      8.98 o 
  -7  14   2        7.57        8.32      4.87 o 
  -6  14   2      177.46      175.30      8.12 o 
  -5  14   2       56.42       69.42      5.43 o 
  -4  14   2       12.56       12.24      3.38 o 
  -3  14   2      113.83      110.69     11.32 o 
  -2  14   2      207.19      177.42      6.35 o 
  -1  14   2      319.11      307.73     10.71 o 
   0  14   2      969.95     1023.65     24.79 o 
   1  14   2        1.86        0.06      3.07 o 
   2  14   2      481.61      515.42     16.08 o 
   3  14   2       10.55        8.03      3.66 o 
   4  14   2        0.65       -2.21      3.36 o 
   5  14   2      187.80      171.24      7.98 o 
   6  14   2        5.21        6.91      4.40 o 
   7  14   2        3.94        4.55      4.76 o 
   8  14   2        5.28       20.47      7.46 o 
  -8  15   2       17.30       20.66      7.19 o 
  -7  15   2       76.16       89.51      9.32 o 
  -6  15   2        2.67        6.77      4.62 o 
  -5  15   2        2.24       -0.23      3.72 o 
  -4  15   2        5.68        5.73      3.19 o 
  -3  15   2        3.72        4.93      3.11 o 
  -2  15   2        7.47        4.11      4.62 o 
  -1  15   2        2.80        2.54      3.63 o 
   0  15   2      156.55      161.91     11.01 o 
   1  15   2       39.29       39.68      4.88 o 
   2  15   2      106.96       97.00      5.79 o 
   3  15   2      155.61      128.80      6.67 o 
   4  15   2       13.97       15.89      4.28 o 
   5  15   2       30.83       54.35      9.03 o 
   6  15   2        6.81       -0.05      4.40 o 
   7  15   2        1.19       -3.58      5.09 o 
   8  15   2        3.68       -1.11      7.58 o 
  -8  16   2       13.19       13.25      7.34 o 
  -7  16   2        1.00        7.74      6.26 o 
  -6  16   2        2.80        4.18      4.69 o 
  -5  16   2       22.92       16.19      4.81 o 
  -4  16   2      101.67       91.10     15.93 o 
  -3  16   2      289.68      274.50     15.96 o 
  -2  16   2      620.32      680.33     20.54 o 
  -1  16   2       63.00       69.58      5.84 o 
   0  16   2      432.67      414.05     13.74 o 
   1  16   2        3.67        4.35      3.87 o 
   2  16   2      514.16      528.16     16.73 o 
   3  16   2      192.98      187.78      8.30 o 
   4  16   2        7.29        4.67      3.99 o 
   5  16   2        5.00        9.54      4.35 o 
   6  16   2        0.71        3.87      4.68 o 
   7  16   2        2.95        3.03      5.10 o 
   8  16   2       28.61       22.15     13.14 o 
  -8  17   2      104.62      100.82     11.53 o 
  -7  17   2       35.71       41.04      6.59 o 
  -6  17   2        2.86        0.71      4.79 o 
  -5  17   2       19.49       18.79      6.13 o 
  -4  17   2       80.29       89.86      8.65 o 
  -3  17   2        0.51       -0.99      4.23 o 
  -2  17   2       25.94       22.55      4.52 o 
  -1  17   2      536.63      532.34     16.92 o 
   0  17   2      419.59      426.72     14.28 o 
   1  17   2       14.65       12.52      4.00 o 
   2  17   2        0.01        3.01      3.84 o 
   3  17   2        9.18        0.61      3.94 o 
   4  17   2       24.86       26.89      4.99 o 
   5  17   2       31.36       44.47      6.61 o 
   6  17   2        4.58        4.19      5.10 o 
   7  17   2        1.15       11.02      5.59 o 
  -7  18   2        1.31        4.49      7.05 o 
  -6  18   2       43.16       52.12      8.03 o 
  -5  18   2       28.79       17.62     10.84 o 
  -4  18   2       18.77       17.25      5.14 o 
  -3  18   2        5.16        1.67      4.09 o 
  -2  18   2      136.75      118.36      6.73 o 
  -1  18   2      273.74      267.77     10.54 o 
   0  18   2      239.90      256.92     10.24 o 
   1  18   2      159.29      148.51      7.41 o 
   2  18   2      237.41      229.25      9.58 o 
   3  18   2       99.18       95.28      6.88 o 
   4  18   2        2.70       -2.84      4.52 o 
   5  18   2       17.76       15.81      5.11 o 
   6  18   2       38.95       45.44      6.47 o 
   7  18   2       12.22        9.76      8.19 o 
  -7  19   2        6.33        6.43      7.39 o 
  -6  19   2        2.66        0.00      6.66 o 
  -5  19   2       11.27        7.98      6.10 o 
  -4  19   2        1.62       -4.52      4.52 o 
  -3  19   2        4.32        3.82      4.52 o 
  -2  19   2        2.25       -3.18      4.17 o 
  -1  19   2        0.35        6.00      4.43 o 
   0  19   2       31.69       39.26      8.14 o 
   1  19   2        1.75       -4.23      4.23 o 
   2  19   2        3.04        1.24      4.38 o 
   3  19   2       78.34       81.62      7.31 o 
   4  19   2        0.11       -0.08      4.64 o 
   5  19   2        0.03       -3.82      4.97 o 
   6  19   2        0.49        1.52      5.73 o 
  -6  20   2       26.14       29.43      7.49 o 
  -5  20   2        6.74        7.30      6.89 o 
  -4  20   2       61.04       71.29      7.24 o 
  -3  20   2       13.16        6.79      4.77 o 
  -2  20   2       31.17       29.34      5.41 o 
  -1  20   2       26.86       16.05      5.05 o 
   0  20   2       34.95       36.83      5.79 o 
   1  20   2       12.98        7.69      4.78 o 
   2  20   2       65.48       67.47      7.32 o 
   3  20   2        1.76       -0.13      5.13 o 
   4  20   2       28.60       20.37      5.53 o 
   5  20   2        5.08        8.89      5.50 o 
   6  20   2       30.82       43.31      8.43 o 
  -6  21   2       33.11       44.75      9.40 o 
  -5  21   2       45.87       37.26     10.77 o 
  -4  21   2       88.91       95.36     11.00 o 
  -3  21   2        5.90        1.26      5.16 o 
  -2  21   2        2.63        1.78      5.23 o 
  -1  21   2       49.76       60.67      6.87 o 
   0  21   2        7.81        1.65      6.44 o 
   1  21   2        4.28       -6.43      6.43 o 
   2  21   2       50.45       58.15      7.32 o 
   3  21   2       37.36       42.50      6.36 o 
   4  21   2        1.58       -2.87      5.31 o 
   5  21   2        3.48        5.76      5.83 o 
  -5  22   2        0.00       -4.45      7.50 o 
  -4  22   2        1.29       -4.00      6.50 o 
  -3  22   2       37.72       36.54      6.51 o 
  -2  22   2        1.88       -2.11      5.28 o 
  -1  22   2       27.01       23.84      5.91 o 
   0  22   2       16.48       17.01      7.42 o 
   1  22   2       13.86       12.73      7.58 o 
   2  22   2        2.47        2.81      5.33 o 
   3  22   2        0.92        0.49      5.57 o 
   4  22   2        3.00        4.50      5.60 o 
   5  22   2        3.77        5.71      6.86 o 
  -4  23   2        1.46        8.71      7.54 o 
  -3  23   2        7.28        5.02      5.79 o 
  -2  23   2        0.13       -3.36      5.78 o 
  -1  23   2       15.21       18.76      7.61 o 
   0  23   2       28.19       38.17      8.49 o 
   1  23   2       10.05        0.63      7.48 o 
   2  23   2        0.01       -5.52      5.52 o 
   3  23   2        1.57       -2.30      5.81 o 
   4  23   2        0.00        2.74      6.12 o 
  -3  24   2       13.66        7.68      6.41 o 
  -2  24   2        4.27        7.20      6.35 o 
  -1  24   2        9.87        1.83      6.00 o 
   0  24   2        1.12       -0.21      7.97 o 
   1  24   2        0.18       -7.64      7.64 o 
   2  24   2        5.64        7.88      6.20 o 
   3  24   2        0.10       -0.31      6.17 o 
  -1  25   2        0.49       -8.21      8.21 o 
   0  25   2        1.52       -8.04      8.04 o 
   1  25   2        0.03       -0.20      8.51 o 
 -10   1   3        8.45        0.21      6.71 o 
  -9   1   3        8.57       13.12      6.32 o 
  -8   1   3      187.51      162.55     12.91 o 
  -7   1   3       37.39       46.69     10.22 o 
  -6   1   3       41.36       45.90      5.49 o 
  -5   1   3       16.87       18.62      2.23 o 
  -4   1   3      373.50      409.61     11.76 o 
  -3   1   3       88.74       75.60      3.17 o 
  -2   1   3      288.41      329.67      9.29 o 
  -1   1   3      788.59      832.97     21.80 o 
   0   1   3     5007.19     4597.13    100.78 o 
   1   1   3     1973.25     1891.02     48.56 o 
   2   1   3      849.49      935.35     24.81 o 
   3   1   3      720.11      837.37     72.32 o 
   4   1   3      359.74      357.59     13.94 o 
   5   1   3       16.06       13.32      4.26 o 
   6   1   3      327.31      311.79     13.44 o 
   7   1   3       73.22      100.44      8.71 o 
   8   1   3      414.61      388.46     29.49 o 
  10   1   3        8.07       11.80      7.38 o 
 -10   2   3        1.15        1.26      5.93 o 
  -9   2   3        7.32        2.86      5.47 o 
  -8   2   3      120.45      111.58      8.03 o 
  -7   2   3        7.83        9.47      4.53 o 
  -6   2   3      188.55      173.68      8.72 o 
  -5   2   3      148.88      179.46      5.35 o 
  -4   2   3     1235.77     1316.00     34.60 o 
  -3   2   3      430.56      458.45     20.10 o 
  -2   2   3      532.14      564.72     15.24 o 
  -1   2   3      573.81      513.81     13.82 o 
   0   2   3      168.93      121.83      4.11 o 
   1   2   3      847.23      747.13     15.34 o 
   2   2   3     1708.91     1942.19     43.77 o 
   3   2   3     1844.33     1861.38     79.78 o 
   4   2   3        9.49        6.07      3.29 o 
   5   2   3       15.63       12.75      4.10 o 
   6   2   3      316.11      320.22     19.26 o 
   7   2   3      875.65      837.79     42.55 o 
   8   2   3       36.49       39.97      7.03 o 
  10   2   3        6.05        8.73      7.18 o 
 -10   3   3        2.96        1.45      6.29 o 
  -9   3   3       13.76       16.65      5.91 o 
  -8   3   3       70.93       76.21      9.12 o 
  -7   3   3       50.50       42.42      5.60 o 
  -6   3   3      479.00      543.46     19.78 o 
  -5   3   3        4.84        2.41      1.70 o 
  -4   3   3       25.66       32.79      2.80 o 
  -3   3   3       27.49       17.67      2.90 o 
  -2   3   3      550.65      592.42     13.81 o 
  -1   3   3      151.42      128.95      5.88 o 
   1   3   3     3327.56     3248.72    147.38 o 
   2   3   3        3.12        2.76      1.07 o 
   3   3   3     3373.87     3303.43    145.25 o 
   4   3   3     1539.65     1688.21     55.94 o 
   5   3   3       84.05       67.46      5.84 o 
   6   3   3      113.42      103.21     11.39 o 
   7   3   3       49.81       55.25     20.06 o 
   8   3   3      178.75      176.97     10.26 o 
   9   3   3        9.48        6.66     10.03 o 
  10   3   3        1.53       -1.04      6.95 o 
 -10   4   3        4.52        3.24      6.58 o 
  -9   4   3       31.35       22.12      6.19 o 
  -8   4   3        2.96       -0.03      4.28 o 
  -7   4   3       81.74       91.28      6.95 o 
  -6   4   3       20.15       25.11      3.60 o 
  -5   4   3      565.57      550.44     13.54 o 
  -4   4   3     2750.01     3068.85     68.48 o 
  -3   4   3      755.16      994.49     22.79 o 
  -2   4   3     1054.52     1125.89     22.82 o 
  -1   4   3     5085.55     4871.23    123.79 o 
   0   4   3     1340.49     1356.88     30.56 o 
   1   4   3        0.00       -0.14      0.96 o 
   2   4   3     4810.58     5228.88    155.68 o 
   3   4   3     1244.73     1403.98     45.27 o 
   4   4   3       10.61        5.00      3.35 o 
   5   4   3      403.37      387.68     21.93 o 
   6   4   3      200.14      181.34      9.76 o 
   7   4   3       33.71       36.98     10.22 o 
   8   4   3      123.36      139.53      9.77 o 
   9   4   3       14.29       -5.32      9.70 o 
  10   4   3       10.99       13.70      6.96 o 
 -10   5   3        1.08       -5.18      5.96 o 
  -9   5   3       20.97       30.38      6.57 o 
  -8   5   3        4.18        5.08      4.84 o 
  -7   5   3       66.60       69.21     11.21 o 
  -6   5   3       52.40       65.33      4.77 o 
  -5   5   3      252.59      313.19     10.07 o 
  -4   5   3       65.40       84.07      3.36 o 
  -3   5   3      364.45      350.35      7.89 o 
  -2   5   3      214.55      222.15      5.27 o 
  -1   5   3        1.18        0.91      0.97 o 
   0   5   3     5397.72     5358.12    122.94 o 
   1   5   3      139.13      127.46      3.43 o 
   2   5   3      653.66      674.65     15.88 o 
   3   5   3       41.61       50.24      3.37 o 
   4   5   3      282.98      314.85     10.05 o 
   5   5   3      497.81      515.06     43.10 o 
   6   5   3      871.94      924.53     41.22 o 
   7   5   3      130.49      113.69      8.30 o 
   8   5   3       10.97       15.76      6.27 o 
   9   5   3        0.11       -6.05      6.05 o 
  10   5   3       62.21       81.82     14.85 o 
 -10   6   3        0.81       10.88     10.61 o 
  -9   6   3       36.19       39.54      7.48 o 
  -8   6   3       65.11       53.37      6.90 o 
  -7   6   3        0.39        2.95      3.99 o 
  -6   6   3      210.38      208.76      7.97 o 
  -5   6   3        7.93        5.00      3.43 o 
  -4   6   3      805.12      854.51     17.98 o 
  -3   6   3      359.28      377.11      8.50 o 
  -2   6   3     1129.38     1266.16     25.68 o 
  -1   6   3     4056.79     4058.51     80.25 o 
   0   6   3        4.77        1.90      1.13 o 
   1   6   3      687.69      684.62     13.03 o 
   2   6   3     1614.89     1782.65     46.33 o 
   3   6   3     1087.84     1201.31     32.31 o 
   4   6   3        5.65       13.53      2.75 o 
   5   6   3        3.55        1.17      2.89 o 
   6   6   3     1249.21     1126.39     39.35 o 
   7   6   3       10.53       12.14      5.49 o 
   8   6   3        3.80       -0.69      5.65 o 
   9   6   3       15.76       17.34     10.78 o 
  10   6   3        0.96        5.15     10.53 o 
 -10   7   3       23.90       23.73     12.02 o 
  -9   7   3      128.54      126.05     13.30 o 
  -8   7   3       39.80       44.37     16.33 o 
  -7   7   3        0.33       -3.94      3.94 o 
  -6   7   3       67.73       68.13      4.22 o 
  -5   7   3       24.52       22.18      2.89 o 
  -4   7   3      856.96      885.52     18.67 o 
  -3   7   3      200.23      180.42      4.83 o 
  -2   7   3     4727.34     4514.98    100.05 o 
  -1   7   3       10.48       16.49      1.49 o 
   0   7   3      327.98      343.04      7.67 o 
   1   7   3     1218.68     1245.31     23.09 o 
   2   7   3     1554.15     1663.69     37.66 o 
   3   7   3        0.15       -0.98      2.15 o 
   4   7   3       84.70       86.77      4.61 o 
   5   7   3       48.48       57.04      4.90 o 
   6   7   3       50.16       49.71      6.80 o 
   7   7   3       25.08       23.17      4.44 o 
   8   7   3        0.69        1.64      6.59 o 
   9   7   3       21.15       15.58      9.81 o 
  10   7   3        0.44       -5.81     11.03 o 
 -10   8   3        6.43        5.33      6.16 o 
  -9   8   3        5.07       -1.32      5.88 o 
  -8   8   3        4.31        1.25      5.05 o 
  -7   8   3       71.44       83.06      5.85 o 
  -6   8   3        1.24        6.25      2.90 o 
  -5   8   3      143.23      151.95      5.50 o 
  -4   8   3      190.93      181.94      5.94 o 
  -3   8   3       42.37       57.52      2.81 o 
  -2   8   3       91.79      103.26      3.06 o 
  -1   8   3       11.50       15.75      1.96 o 
   0   8   3      177.65      172.91      4.53 o 
   1   8   3        5.62        2.60      1.20 o 
   2   8   3     2995.26     3148.99     74.30 o 
   3   8   3       46.12       51.87      3.84 o 
   4   8   3       71.53       76.35      4.52 o 
   5   8   3      118.71      113.20      5.67 o 
   6   8   3        4.41        1.58      4.56 o 
   7   8   3        4.55        5.89      3.96 o 
   8   8   3       43.08       44.64     12.77 o 
   9   8   3       10.12       15.12      9.99 o 
 -10   9   3       28.81       22.07      7.82 o 
  -9   9   3        0.39       -5.66      5.66 o 
  -8   9   3       10.79        9.28      5.76 o 
  -7   9   3        2.67       -2.79      4.65 o 
  -6   9   3        5.64        5.93      3.00 o 
  -5   9   3       13.56       12.68      2.74 o 
  -4   9   3       27.63       28.55      3.10 o 
  -3   9   3       38.24       48.13      3.47 o 
  -2   9   3      676.11      716.89     15.19 o 
  -1   9   3      272.44      287.62      9.15 o 
   0   9   3     1156.20     1067.45     24.41 o 
   1   9   3       75.05       96.07      3.30 o 
   2   9   3      262.39      249.34      8.35 o 
   3   9   3       97.37      100.74      7.70 o 
   4   9   3       77.43       69.47      4.97 o 
   5   9   3      243.24      213.44      8.33 o 
   6   9   3      402.52      387.05     12.98 o 
   7   9   3        0.02       -2.95      4.05 o 
   8   9   3       83.50       67.59     27.53 o 
   9   9   3       39.68       28.65     10.61 o 
 -10  10   3       36.56       40.53     18.18 o 
  -9  10   3        7.60       -2.35      5.86 o 
  -8  10   3       77.05       92.11     11.72 o 
  -7  10   3       28.32       20.86      5.58 o 
  -6  10   3      189.97      162.26      7.26 o 
  -5  10   3       87.46       92.11      5.48 o 
  -4  10   3        3.83        6.18      2.05 o 
  -3  10   3     1022.30      979.92     23.10 o 
  -2  10   3        1.84        1.47      1.47 o 
  -1  10   3        1.61        0.85      1.42 o 
   0  10   3     2207.30     2214.52     44.57 o 
   1  10   3      388.87      444.66     10.03 o 
   2  10   3      408.97      376.10     11.69 o 
   3  10   3        8.63        8.10      2.80 o 
   4  10   3      243.98      236.47     13.34 o 
   5  10   3      264.24      261.97     18.20 o 
   6  10   3      493.07      503.53     15.96 o 
   7  10   3      104.15       98.08      9.87 o 
   8  10   3       21.10       33.76     10.10 o 
   9  10   3       11.24       24.10     11.23 o 
  -9  11   3       37.62       41.96      7.87 o 
  -8  11   3       27.22       20.51      6.03 o 
  -7  11   3       45.27       49.84      6.94 o 
  -6  11   3       76.18       83.88      6.13 o 
  -5  11   3        3.07       -3.02      3.25 o 
  -4  11   3      250.62      276.52     11.29 o 
  -3  11   3       62.31       58.58      3.18 o 
  -2  11   3      294.19      255.33      7.12 o 
  -1  11   3       94.20       87.41      3.18 o 
   0  11   3      118.42      136.87      5.03 o 
   1  11   3        8.79       12.61      2.33 o 
   2  11   3       24.45       28.98      4.37 o 
   3  11   3      539.08      540.05     34.59 o 
   4  11   3      186.85      203.56     14.03 o 
   5  11   3        8.70        2.03      3.50 o 
   6  11   3       75.59       82.79      6.17 o 
   7  11   3        7.99        3.70      4.34 o 
   8  11   3       26.38       33.16     10.96 o 
   9  11   3        0.75       -6.58     10.90 o 
  -9  12   3       12.43        4.88      7.91 o 
  -8  12   3       55.40       67.07      8.21 o 
  -7  12   3        7.80       -2.32     10.52 o 
  -6  12   3       42.46       37.46      4.93 o 
  -5  12   3      156.40      157.91      7.23 o 
  -4  12   3      167.74      161.80      7.03 o 
  -3  12   3      494.91      464.53     12.31 o 
  -2  12   3        0.06        0.31      2.17 o 
  -1  12   3     1106.55     1148.88     23.84 o 
   0  12   3     1007.92      988.73     28.18 o 
   1  12   3       34.64       37.54      3.42 o 
   2  12   3       48.41       50.44      4.56 o 
   3  12   3        0.40       -2.53      2.81 o 
   4  12   3      258.00      249.68     14.78 o 
   5  12   3       49.48       50.75      6.94 o 
   6  12   3        0.41        3.56      3.83 o 
   7  12   3        1.17       -4.20      5.69 o 
   8  12   3        3.88       -8.96      8.96 o 
   9  12   3        1.63       -1.24     11.21 o 
  -9  13   3       35.18       40.93      8.58 o 
  -8  13   3        0.63        0.39      5.61 o 
  -7  13   3       23.90       21.12      6.29 o 
  -6  13   3       71.88       69.40      7.96 o 
  -5  13   3       55.67       73.98      5.95 o 
  -4  13   3      253.38      251.98     10.84 o 
  -3  13   3     1332.21     1307.96     33.80 o 
  -2  13   3      572.63      573.09     14.88 o 
  -1  13   3       50.61       62.90      5.44 o 
   0  13   3      463.40      472.69     18.61 o 
   1  13   3      665.44      688.71     17.35 o 
   2  13   3        0.44       -2.91      2.96 o 
   3  13   3      336.94      305.64     13.94 o 
   4  13   3       18.17       10.82      3.62 o 
   5  13   3       90.38       90.16      6.14 o 
   6  13   3        1.79       -2.25      4.08 o 
   7  13   3        1.13       -1.92      6.06 o 
   8  13   3        8.24       -3.72      9.50 o 
  -9  14   3       36.44       52.43      8.18 o 
  -8  14   3        7.80       11.06      6.91 o 
  -7  14   3       97.29      102.15      8.54 o 
  -6  14   3       69.56      102.18      9.33 o 
  -5  14   3      110.72      107.62      6.18 o 
  -4  14   3      293.56      270.44      8.69 o 
  -3  14   3      392.09      400.11     11.18 o 
  -2  14   3        3.37        2.19      2.69 o 
  -1  14   3       80.21       82.50      5.28 o 
   0  14   3      419.23      438.29     14.08 o 
   1  14   3        3.11        3.11      3.55 o 
   2  14   3      216.75      228.86     18.67 o 
   3  14   3       88.74      104.66      5.91 o 
   4  14   3      323.58      307.41     11.07 o 
   5  14   3       75.58       88.12      6.62 o 
   6  14   3        2.96       -1.78      4.21 o 
   7  14   3        2.61       -1.22      6.18 o 
   8  14   3        0.05        7.14     10.41 o 
  -8  15   3        1.66        2.71      6.44 o 
  -7  15   3        0.11       -5.15      5.15 o 
  -6  15   3        1.77       -4.25      4.25 o 
  -5  15   3      110.37      103.43      9.61 o 
  -4  15   3        4.03       -1.67      2.90 o 
  -3  15   3       24.63        6.05      6.56 o 
  -2  15   3      378.61      376.24     16.65 o 
  -1  15   3      129.46      132.83      6.54 o 
   0  15   3      351.24      338.22     11.87 o 
   1  15   3        0.14       -2.34      3.30 o 
   2  15   3        4.65        5.70      3.63 o 
   3  15   3       52.34       55.11      5.43 o 
   4  15   3        2.73        0.85      3.90 o 
   5  15   3        8.92        1.00      4.14 o 
   6  15   3        1.79        4.30      4.48 o 
   7  15   3       24.33       14.71      6.97 o 
   8  15   3        2.42        9.04     11.61 o 
  -8  16   3        0.01        2.96      6.91 o 
  -7  16   3        0.48       -2.25      5.93 o 
  -6  16   3       36.82       43.83      5.92 o 
  -5  16   3        0.01        1.39      4.14 o 
  -4  16   3        0.01        2.44      3.97 o 
  -3  16   3      112.10      106.97      7.60 o 
  -2  16   3       14.48       13.65      4.22 o 
  -1  16   3       42.66       42.97      5.92 o 
   0  16   3       60.26       50.49      5.50 o 
   1  16   3        1.62       -0.18      3.38 o 
   2  16   3        1.58        6.18      3.63 o 
   3  16   3       72.26       79.92      6.02 o 
   4  16   3      106.89      113.67      8.32 o 
   5  16   3       54.64       68.43      8.18 o 
   6  16   3       13.73        3.79      6.63 o 
   7  16   3        8.63       -2.94      7.29 o 
   8  16   3        5.16       28.26     13.82 o 
  -8  17   3        1.36        9.48     11.78 o 
  -7  17   3        3.03        8.95      7.65 o 
  -6  17   3       13.65       10.46      5.92 o 
  -5  17   3        1.62       -2.93      7.81 o 
  -4  17   3        2.96       -1.49      5.47 o 
  -3  17   3       13.46        4.47      3.83 o 
  -2  17   3       90.83       98.76      6.23 o 
  -1  17   3      503.83      483.36     17.30 o 
   0  17   3      191.94      190.09      8.42 o 
   1  17   3        1.84        0.58      3.67 o 
   2  17   3        0.32       -3.78      3.78 o 
   3  17   3        6.71        0.97      3.93 o 
   4  17   3       12.37       11.45      4.64 o 
   5  17   3       40.91       46.76      6.10 o 
   6  17   3        0.07        1.26      6.76 o 
   7  17   3        1.92        4.92      8.20 o 
  -7  18   3       21.46       18.56     10.05 o 
  -6  18   3       63.51       61.01      8.70 o 
  -5  18   3      174.19      200.99     11.51 o 
  -4  18   3       24.22       20.51      4.98 o 
  -3  18   3       24.54       14.70      5.36 o 
  -2  18   3       46.55       53.48      5.79 o 
  -1  18   3        2.43        2.99      4.12 o 
   0  18   3      102.87      106.42      6.51 o 
   1  18   3      137.10      143.83      8.57 o 
   2  18   3       51.61       50.10      5.70 o 
   3  18   3        4.46       -0.68      4.38 o 
   4  18   3       17.75       12.97      4.85 o 
   5  18   3       18.38       11.77      5.32 o 
   6  18   3        7.95        2.61      7.48 o 
   7  18   3       14.80       15.66      8.49 o 
  -7  19   3       24.32       18.85      9.54 o 
  -6  19   3        0.08       -0.59      6.54 o 
  -5  19   3      118.61      114.62      8.88 o 
  -4  19   3       15.55       14.78      5.77 o 
  -3  19   3       27.11       19.99      5.13 o 
  -2  19   3        0.40       -1.11      4.32 o 
  -1  19   3       42.13       25.83      5.24 o 
   0  19   3      261.13      254.52     10.46 o 
   1  19   3        9.55        8.43      4.49 o 
   2  19   3       65.23       79.04     10.98 o 
   3  19   3       13.56       14.44      4.93 o 
   4  19   3       63.88       81.62      7.48 o 
   5  19   3       19.09       21.13      6.03 o 
   6  19   3        7.10        4.72      7.93 o 
  -6  20   3        4.86       -2.57      6.93 o 
  -5  20   3       16.03       17.17      6.91 o 
  -4  20   3        6.80        3.33      6.15 o 
  -3  20   3        2.36        4.41      4.82 o 
  -2  20   3       10.36        9.24      4.79 o 
  -1  20   3       43.40       50.68      6.34 o 
   0  20   3       18.42       10.06      5.88 o 
   1  20   3       12.11       10.42      6.40 o 
   2  20   3        2.62        0.07      4.56 o 
   3  20   3       25.69       26.99      5.74 o 
   4  20   3        4.68        9.53      5.54 o 
   5  20   3       13.95        5.25      7.46 o 
   6  20   3       22.92       20.10     17.63 o 
  -6  21   3        7.08       -0.41      7.34 o 
  -5  21   3        1.07        1.59      6.73 o 
  -4  21   3        0.56       -4.00      6.71 o 
  -3  21   3        0.04       -2.97      5.24 o 
  -2  21   3      245.57      251.12     10.91 o 
  -1  21   3       44.98       30.07      5.96 o 
   0  21   3      208.92      204.00      9.66 o 
   1  21   3       90.64       76.36     12.09 o 
   2  21   3        1.03        1.49      4.91 o 
   3  21   3        4.44       -4.86      5.18 o 
   4  21   3        2.76       -0.55      5.23 o 
   5  21   3        1.63       -3.68      7.56 o 
  -5  22   3        2.20        6.38      8.16 o 
  -4  22   3        1.46        0.52      7.18 o 
  -3  22   3        2.68        1.28      5.69 o 
  -2  22   3       23.11       21.88      6.12 o 
  -1  22   3        0.19       -3.65      5.16 o 
   0  22   3        9.49        2.47     11.15 o 
   1  22   3        1.29        9.02      7.42 o 
   2  22   3       76.08       86.39      8.63 o 
   3  22   3       27.60       29.32      6.59 o 
   4  22   3       39.77       55.21      7.40 o 
  -4  23   3        0.78       -1.53      7.53 o 
  -3  23   3        1.53        6.77      6.13 o 
  -2  23   3        0.18       -5.64      5.64 o 
  -1  23   3        6.14        2.45      5.83 o 
   0  23   3       21.97       24.02      8.07 o 
   1  23   3       13.59       14.01      8.12 o 
   2  23   3        0.70        1.80      6.02 o 
   3  23   3        0.52       11.05      6.23 o 
  -3  24   3        6.99        3.26      6.11 o 
  -2  24   3       14.26       12.46      6.55 o 
  -1  24   3        8.67        8.85      5.95 o 
   0  24   3       25.98       20.79      8.63 o 
   1  24   3       43.55       49.34      9.84 o 
   2  24   3       13.23       19.58      8.87 o 
   0  25   3        0.22       -1.29      8.91 o 
 -10   0   4        2.51       -9.00      9.00 o 
  -9   0   4       35.57       36.12     10.01 o 
  -8   0   4        1.28        4.53      5.92 o 
  -7   0   4        5.95        3.89      6.00 o 
  -6   0   4        1.50        1.61      5.21 o 
  -5   0   4     2559.97     2667.53    118.99 o 
  -4   0   4        7.94        3.56      3.99 o 
  -3   0   4       15.21       42.78      5.44 o 
  -2   0   4        8.75        8.83      3.30 o 
  -1   0   4     1621.60     1552.02     49.29 o 
   0   0   4      438.83      461.69     12.44 o 
   1   0   4       23.59       28.95      4.37 o 
   2   0   4      186.22      168.87      7.32 o 
   3   0   4      113.33      150.15     10.41 o 
   5   0   4      307.75      327.09     19.78 o 
   6   0   4      535.80      496.27     27.51 o 
   7   0   4       81.70       91.27     10.49 o 
   8   0   4      116.13      114.55     14.19 o 
   9   0   4      313.51      309.28     20.96 o 
 -10   1   4        3.09        4.62      6.54 o 
  -9   1   4        2.28        2.65      5.14 o 
  -8   1   4        0.18       -3.83      4.73 o 
  -7   1   4        1.88        2.16      3.92 o 
  -6   1   4       17.29       13.17      3.88 o 
  -5   1   4        5.09        5.09      3.23 o 
  -4   1   4        0.78        2.71      2.41 o 
  -3   1   4     1033.23     1109.98     35.85 o 
  -2   1   4      305.89      273.60      8.37 o 
  -1   1   4      792.52      879.18     23.14 o 
   0   1   4      359.09      340.46      7.40 o 
   1   1   4      306.41      297.05      8.79 o 
   2   1   4      621.18      651.43     17.90 o 
   3   1   4     1663.56     1739.77     57.45 o 
   4   1   4        4.52        6.39      3.69 o 
   5   1   4       19.48       25.84      7.49 o 
   6   1   4       71.02       86.25      8.25 o 
   7   1   4       15.06       16.63      7.83 o 
   8   1   4       29.65       28.19      8.64 o 
   9   1   4        0.17       -1.91      6.74 o 
 -10   2   4        7.42        5.22      9.28 o 
  -9   2   4        0.03        0.06      5.50 o 
  -8   2   4        2.59       -2.41      4.65 o 
  -7   2   4       17.33       14.49      6.42 o 
  -6   2   4      336.41      351.25     14.30 o 
  -5   2   4       50.16       45.87      3.41 o 
  -4   2   4      139.31      165.81      5.83 o 
  -3   2   4     1032.41     1203.23     32.87 o 
  -2   2   4      122.76      122.35      4.32 o 
  -1   2   4     1591.00     1584.53     31.66 o 
   0   2   4        0.62        1.95      0.96 o 
   1   2   4        7.64        4.58      1.45 o 
   2   2   4     1105.03     1247.77     30.50 o 
   3   2   4       17.23       20.92      3.90 o 
   4   2   4      923.86      933.91     32.40 o 
   5   2   4      158.39      144.60      8.36 o 
   6   2   4      233.88      211.98     15.04 o 
   7   2   4        1.38       -2.44      8.84 o 
   8   2   4       53.06       63.54     10.90 o 
   9   2   4        5.61        4.43      9.65 o 
 -10   3   4        2.25       -4.64     11.11 o 
  -9   3   4       87.16       95.67      9.19 o 
  -8   3   4      188.31      169.37      9.91 o 
  -7   3   4      232.15      208.66     10.59 o 
  -6   3   4      152.00      143.02      7.79 o 
  -5   3   4       10.83        4.79      2.32 o 
  -4   3   4       16.86       15.24      2.39 o 
  -3   3   4       48.25       63.94      3.17 o 
  -2   3   4      623.18      648.69     15.14 o 
  -1   3   4       54.28       38.34      1.83 o 
   0   3   4       57.59       41.01      2.01 o 
   1   3   4       66.33       65.44      2.18 o 
   2   3   4      433.52      460.51     12.66 o 
   3   3   4        0.41       -0.75      2.84 o 
   5   3   4      719.59      757.62     27.34 o 
   6   3   4      494.22      478.73     18.90 o 
   7   3   4      219.82      253.33     14.24 o 
   8   3   4        2.73        1.47      5.70 o 
   9   3   4        0.06        7.43      9.83 o 
 -10   4   4        1.27       -1.55      6.11 o 
  -9   4   4       51.84       57.05      7.74 o 
  -8   4   4       75.11       83.96      8.04 o 
  -7   4   4      129.06      127.40      9.58 o 
  -6   4   4       45.40       61.93      6.04 o 
  -5   4   4       90.29      112.27      5.15 o 
  -4   4   4       40.20       50.39      3.49 o 
  -3   4   4        2.41        2.79      1.80 o 
  -2   4   4       49.47       58.28      2.31 o 
  -1   4   4     3949.38     3981.19    101.44 o 
   0   4   4      860.38      618.28     29.62 o 
   1   4   4        2.49        1.17      1.02 o 
   2   4   4      502.08      515.67     12.58 o 
   3   4   4       27.15       23.08      2.61 o 
   4   4   4     1232.65     1237.37     74.98 o 
   5   4   4      862.58      952.68     40.53 o 
   6   4   4      994.49      912.77     46.51 o 
   7   4   4      701.43      655.60     25.07 o 
   8   4   4       26.56       26.30     21.67 o 
   9   4   4       23.89       45.51     12.66 o 
 -10   5   4        1.56       -4.67      8.47 o 
  -9   5   4       25.69       31.88      7.43 o 
  -8   5   4       33.97       32.10      5.94 o 
  -7   5   4      204.27      179.06      9.55 o 
  -6   5   4       14.19       13.46      4.31 o 
  -5   5   4      864.74      825.09     22.81 o 
  -4   5   4      617.57      647.24     18.09 o 
  -3   5   4       59.96       43.24      3.56 o 
  -2   5   4     1590.18     1681.07     33.80 o 
  -1   5   4      642.75      713.96     20.20 o 
   0   5   4      218.84      230.66      7.11 o 
   1   5   4      572.28      511.10      9.97 o 
   2   5   4       13.04       20.64      2.11 o 
   3   5   4       14.98       15.16      2.51 o 
   4   5   4      269.54      295.13     21.70 o 
   5   5   4       27.78       18.48      5.33 o 
   6   5   4       10.67        7.34      5.20 o 
   7   5   4      529.05      517.43     21.93 o 
   8   5   4        6.32        0.82      6.21 o 
   9   5   4       15.54        7.70      9.70 o 
 -10   6   4        0.06       -9.25      9.91 o 
  -9   6   4       33.52       25.57      9.01 o 
  -8   6   4       49.71       53.99      9.85 o 
  -7   6   4      122.99      118.20      7.74 o 
  -6   6   4       76.83       89.33      8.25 o 
  -5   6   4       48.69       51.59      4.16 o 
  -4   6   4       35.14       32.19      3.72 o 
  -3   6   4      209.83      214.04      5.44 o 
  -2   6   4       92.22      108.02      3.33 o 
  -1   6   4      161.34      179.78      5.20 o 
   0   6   4     1341.34     1429.07     35.37 o 
   1   6   4      113.31       99.79      3.54 o 
   2   6   4      577.65      624.10     19.45 o 
   3   6   4       82.91       92.39      4.46 o 
   4   6   4       91.96       97.25      5.05 o 
   5   6   4       27.01       28.80      3.84 o 
   6   6   4       45.04       58.17      5.07 o 
   7   6   4        1.18       -5.16      5.16 o 
   8   6   4      105.87       99.08     15.65 o 
   9   6   4        7.09       14.50     10.20 o 
 -10   7   4        9.72       16.82     11.38 o 
  -9   7   4        3.74       11.13      9.23 o 
  -8   7   4        0.03       -1.85      4.98 o 
  -7   7   4       34.91       43.60     10.20 o 
  -6   7   4      112.27      105.31      6.22 o 
  -5   7   4      848.35      877.92     30.52 o 
  -4   7   4      895.84      911.48     19.24 o 
  -3   7   4      393.62      335.40      7.87 o 
  -2   7   4      218.69      230.55      5.71 o 
  -1   7   4        0.01       -1.22      1.22 o 
   0   7   4      124.23      171.48      4.54 o 
   1   7   4      533.46      486.97      9.65 o 
   2   7   4      468.14      480.20     15.56 o 
   3   7   4      793.04      763.15     34.92 o 
   4   7   4        1.40       -1.39      2.49 o 
   5   7   4      217.94      198.91      7.90 o 
   6   7   4       74.72       72.10      6.06 o 
   7   7   4        1.08       -5.00      5.24 o 
   8   7   4       78.44       79.82     19.02 o 
   9   7   4        1.68       -3.14      9.95 o 
 -10   8   4       18.14       11.74      7.14 o 
  -9   8   4       49.98       60.54     18.42 o 
  -8   8   4        8.50        8.01      5.54 o 
  -7   8   4       34.82       55.55      8.50 o 
  -6   8   4      694.44      695.60     23.82 o 
  -5   8   4      315.41      302.81      8.87 o 
  -4   8   4        2.78       -0.88      1.78 o 
  -3   8   4       98.54       85.34      3.29 o 
  -2   8   4     2436.81     2360.18     53.10 o 
  -1   8   4       97.99      111.76      3.48 o 
   0   8   4      274.92      270.28      6.50 o 
   1   8   4      391.86      340.39      7.16 o 
   2   8   4       28.72       29.15      2.95 o 
   3   8   4      128.13      148.84      6.01 o 
   4   8   4       19.33       23.44      3.57 o 
   5   8   4      369.90      357.02     11.92 o 
   6   8   4      354.52      385.63     12.97 o 
   7   8   4       83.83       85.09     12.46 o 
   8   8   4       38.04       28.19     10.24 o 
   9   8   4        0.17       -8.90     10.26 o 
 -10   9   4        4.89       -1.01      6.82 o 
  -9   9   4       28.41       22.16      8.51 o 
  -8   9   4        9.66       12.82      5.75 o 
  -7   9   4       12.45        9.35      4.90 o 
  -6   9   4      159.25      157.02      6.01 o 
  -5   9   4        0.83       -0.38      2.46 o 
  -4   9   4       43.42       39.64      4.78 o 
  -3   9   4        1.76        1.13      1.69 o 
  -2   9   4       29.41       30.34      2.29 o 
  -1   9   4       27.67       20.78      2.97 o 
   0   9   4     1233.67     1282.14     26.31 o 
   1   9   4      883.74      931.52     17.76 o 
   2   9   4       74.89       67.65      3.40 o 
   3   9   4      150.30      179.58      6.92 o 
   4   9   4       52.56       55.52      4.73 o 
   5   9   4       37.18       38.95      4.50 o 
   6   9   4        0.86       -3.29      3.29 o 
   7   9   4       53.51       44.36      8.56 o 
   8   9   4       48.89       38.63      8.18 o 
   9   9   4       77.37      113.06     15.60 o 
 -10  10   4        8.68        9.07     10.47 o 
  -9  10   4       16.51       15.36      6.75 o 
  -8  10   4        0.00        1.06      5.55 o 
  -7  10   4      162.03      140.15      8.92 o 
  -6  10   4      339.91      341.75     11.76 o 
  -5  10   4      113.73      103.74      5.64 o 
  -4  10   4       51.49       62.69      6.48 o 
  -3  10   4       83.73      100.96      4.24 o 
  -2  10   4      199.69      228.28      7.89 o 
  -1  10   4       14.21        9.94      1.82 o 
   0  10   4     1803.81     1802.50     36.59 o 
   1  10   4      123.40      113.97      3.41 o 
   2  10   4      258.70      251.34      8.62 o 
   3  10   4      285.24      294.11      9.89 o 
   4  10   4       68.90       62.39      4.77 o 
   5  10   4       51.77       62.57      5.27 o 
   6  10   4        6.36        6.89      6.64 o 
   7  10   4       54.02       59.69     15.28 o 
   8  10   4        5.87        6.52      6.83 o 
   9  10   4        0.67       -7.70      9.79 o 
  -9  11   4       80.45       73.91     14.24 o 
  -8  11   4       46.33       47.08      7.61 o 
  -7  11   4        4.29       -1.58      4.70 o 
  -6  11   4       41.05       50.50      9.29 o 
  -5  11   4      322.68      308.33     10.75 o 
  -4  11   4       79.04       78.72      5.71 o 
  -3  11   4      648.72      705.17     15.42 o 
  -2  11   4      798.42      782.05     25.87 o 
  -1  11   4      446.97      418.71      9.97 o 
   0  11   4      280.34      287.70      7.17 o 
   1  11   4       11.81        7.61      2.42 o 
   2  11   4        0.20        1.44      2.69 o 
   3  11   4      645.33      675.94     19.81 o 
   4  11   4        7.45        8.98      3.49 o 
   5  11   4      620.22      609.12     18.58 o 
   6  11   4        0.69       -0.43      5.14 o 
   7  11   4        1.57        2.29      5.99 o 
   8  11   4       15.40       15.61      7.73 o 
   9  11   4       21.50       32.00     12.43 o 
  -9  12   4       62.70       87.62     10.36 o 
  -8  12   4        0.28       -3.67      5.82 o 
  -7  12   4        3.59       -4.82      4.82 o 
  -6  12   4       70.31       76.33      6.04 o 
  -5  12   4        2.35       -1.70      3.48 o 
  -4  12   4      362.34      357.59     10.26 o 
  -3  12   4     2321.23     2332.53     53.32 o 
  -2  12   4      129.95      134.67      4.44 o 
  -1  12   4      153.75      147.96      4.57 o 
   0  12   4      425.67      402.80      9.45 o 
   1  12   4      253.48      238.28      7.45 o 
   2  12   4      165.25      197.28      7.67 o 
   3  12   4       11.32       10.75      3.48 o 
   4  12   4        0.34       -0.90      5.44 o 
   5  12   4      242.16      234.06      9.19 o 
   6  12   4      231.03      225.80     11.97 o 
   7  12   4        8.28        0.89      6.21 o 
   8  12   4        0.34        1.91      7.64 o 
  -9  13   4       39.40       37.12      8.37 o 
  -8  13   4        0.51       -1.58      5.86 o 
  -7  13   4        4.35        5.58      5.20 o 
  -6  13   4       22.94       33.39      5.03 o 
  -5  13   4      103.71       96.43      5.91 o 
  -4  13   4        0.72        0.35      2.84 o 
  -3  13   4      187.55      188.49     12.05 o 
  -2  13   4       16.66        9.13      3.35 o 
  -1  13   4      330.84      319.38      9.08 o 
   0  13   4       53.46       59.25      6.02 o 
   1  13   4      161.48      168.53      6.10 o 
   2  13   4        0.73       -3.01      3.03 o 
   3  13   4       14.02       14.72      6.82 o 
   4  13   4       22.75       20.28      4.05 o 
   5  13   4        4.60        3.65      4.84 o 
   6  13   4       41.51       36.51      7.64 o 
   7  13   4        2.53       -5.37      6.53 o 
   8  13   4        2.12       -3.60     10.20 o 
  -9  14   4        0.00       -2.20      7.32 o 
  -8  14   4        1.35        3.59      8.35 o 
  -7  14   4       12.50        9.06      6.00 o 
  -6  14   4        0.02       -1.31      3.99 o 
  -5  14   4       73.75       84.00      6.87 o 
  -4  14   4       67.91       66.75      7.50 o 
  -3  14   4        0.56        2.44      3.04 o 
  -2  14   4      179.69      174.15     11.51 o 
  -1  14   4      369.06      357.08     12.57 o 
   0  14   4      248.14      266.58      9.81 o 
   1  14   4        9.73        4.44      2.93 o 
   2  14   4       46.00       38.60      6.43 o 
   3  14   4        9.81       12.42      5.16 o 
   4  14   4      161.13      156.01      7.41 o 
   5  14   4        0.26        6.13      7.00 o 
   6  14   4        1.18        0.31      5.89 o 
   7  14   4        0.09       -6.35      6.35 o 
   8  14   4        5.76       -6.52     10.65 o 
  -8  15   4       14.77       -0.71      6.46 o 
  -7  15   4        0.65        1.52      6.14 o 
  -6  15   4       14.40       21.78      6.29 o 
  -5  15   4       28.55       20.17      4.69 o 
  -4  15   4        5.33        3.16      4.19 o 
  -3  15   4        8.05        8.40      3.71 o 
  -2  15   4       99.99       96.35      5.78 o 
  -1  15   4      742.82      709.34     21.23 o 
   0  15   4       52.46       61.83      5.42 o 
   1  15   4       64.82       65.49      7.47 o 
   2  15   4        8.88       13.64      3.79 o 
   3  15   4      194.55      191.57      8.21 o 
   4  15   4       28.44       29.59      5.59 o 
   5  15   4        0.99       -5.08      5.40 o 
   6  15   4        0.00       -6.16      6.16 o 
   7  15   4        0.01       -4.91      6.82 o 
   8  15   4        0.24       -4.72     10.98 o 
  -8  16   4        0.75        5.35      7.41 o 
  -7  16   4       39.00       33.47      7.92 o 
  -6  16   4        0.69       -2.92      4.76 o 
  -5  16   4       16.33       14.69      4.24 o 
  -4  16   4       18.63       15.16      5.39 o 
  -3  16   4       46.90       49.24      5.39 o 
  -2  16   4        2.76       -1.45      3.59 o 
  -1  16   4       47.37       50.45      5.83 o 
   0  16   4      145.74      138.41      7.03 o 
   1  16   4       24.44       28.71      4.58 o 
   2  16   4       68.91       83.60      6.41 o 
   3  16   4       65.47       80.84      6.13 o 
   4  16   4        1.23       -1.85      4.28 o 
   5  16   4        1.88       -3.99      5.87 o 
   6  16   4        0.40       -6.25      6.25 o 
   7  16   4        0.18       -1.60      7.09 o 
  -8  17   4       23.28       18.78     10.84 o 
  -7  17   4       35.32       25.51      7.39 o 
  -6  17   4        4.19        6.74      6.42 o 
  -5  17   4       59.32       46.50      7.44 o 
  -4  17   4        9.97        3.20      5.44 o 
  -3  17   4      121.56      105.74      7.87 o 
  -2  17   4      243.43      252.56     10.30 o 
  -1  17   4       25.57       20.46      4.50 o 
   0  17   4        5.10        2.90      4.12 o 
   1  17   4      223.26      209.75     11.30 o 
   2  17   4      435.47      413.30     14.16 o 
   3  17   4      116.66      119.45      7.13 o 
   4  17   4       89.43       93.16      6.80 o 
   5  17   4       54.86       60.65     13.41 o 
   6  17   4        0.49        0.92      6.76 o 
   7  17   4       12.04       22.43      8.53 o 
  -7  18   4        8.27       -3.77      9.64 o 
  -6  18   4       21.65       30.39      7.52 o 
  -5  18   4        6.52        1.41     10.56 o 
  -4  18   4        1.69       -0.97      8.33 o 
  -3  18   4        1.51        0.48      4.28 o 
  -2  18   4       28.03       15.42      4.73 o 
  -1  18   4       48.80       44.55      5.48 o 
   0  18   4        0.40       -4.17      4.17 o 
   1  18   4       25.00       23.04      6.29 o 
   2  18   4       38.53       41.67      5.51 o 
   3  18   4       17.07       18.05      4.75 o 
   4  18   4       10.31        2.89      6.33 o 
   5  18   4        6.34       -2.56      6.65 o 
   6  18   4      113.67      135.83     11.51 o 
  -7  19   4       25.56       22.18     11.65 o 
  -6  19   4        5.11        3.31      8.63 o 
  -5  19   4        8.79        4.87      6.50 o 
  -4  19   4        4.49        8.49      5.82 o 
  -3  19   4       15.96       10.83      5.06 o 
  -2  19   4      110.56      121.54      7.30 o 
  -1  19   4       73.46       76.95      9.58 o 
   0  19   4      108.20      105.36      7.10 o 
   1  19   4       29.88       29.09      7.06 o 
   2  19   4        0.05        4.26      4.54 o 
   3  19   4        4.51        6.25      4.75 o 
   4  19   4        1.49        0.75      6.54 o 
   5  19   4        0.00       -7.10      7.10 o 
   6  19   4        0.03       -7.68      7.68 o 
  -6  20   4       18.49        9.89      7.40 o 
  -5  20   4        0.26        1.69      6.91 o 
  -4  20   4       12.19       12.18     10.54 o 
  -3  20   4       45.00       55.76      6.81 o 
  -2  20   4        7.59       -2.73      4.54 o 
  -1  20   4       72.47       67.64      7.02 o 
   0  20   4       10.11        7.96      4.94 o 
   1  20   4        9.81        8.22      9.31 o 
   2  20   4       47.72       58.11      6.78 o 
   3  20   4       53.53       65.38      7.28 o 
   4  20   4       11.74       -6.75      6.75 o 
   5  20   4        2.20       -2.64      7.63 o 
  -5  21   4        8.97       20.88      7.62 o 
  -4  21   4        1.01       -1.70      6.60 o 
  -3  21   4        1.16        2.16      5.56 o 
  -2  21   4        0.13       -0.71      5.37 o 
  -1  21   4        1.73       -5.08      5.08 o 
   0  21   4       51.13       59.93      8.74 o 
   1  21   4       77.36       71.56      9.57 o 
   2  21   4       16.15       15.52      5.83 o 
   3  21   4        1.46        5.88      7.48 o 
   4  21   4       25.72       16.45      9.96 o 
   5  21   4       20.63       10.53      8.73 o 
  -5  22   4       10.35       13.89      7.97 o 
  -4  22   4        6.61        4.03      6.93 o 
  -3  22   4       23.75       34.92      8.03 o 
  -2  22   4       32.98       14.16      5.99 o 
  -1  22   4        9.27        7.48      5.70 o 
   0  22   4       86.29       94.00     11.07 o 
   1  22   4        4.35       -7.04      7.04 o 
   2  22   4        7.24        6.00      8.03 o 
   3  22   4        3.39       -1.31      7.50 o 
   4  22   4        0.06        1.69      7.71 o 
  -4  23   4       11.45        2.73      8.08 o 
  -3  23   4        0.01        6.00      7.22 o 
  -2  23   4        1.72        8.70      6.13 o 
  -1  23   4        0.07        0.80      5.56 o 
   0  23   4       49.34       32.53      9.34 o 
   1  23   4       42.81       37.97      8.91 o 
   2  23   4       98.95      101.33     22.21 o 
   3  23   4       56.74       62.09     10.49 o 
  -2  24   4       15.34        9.75      6.31 o 
  -1  24   4        2.93        0.48      6.21 o 
   0  24   4       10.79       -0.68      7.99 o 
   1  24   4        0.94        1.27      8.37 o 
   2  24   4        2.61       -8.29      8.29 o 
 -10   1   5        0.02       -5.63      5.63 o 
  -9   1   5       23.40       16.95      6.29 o 
  -8   1   5      113.10      103.70      9.16 o 
  -7   1   5       73.06       77.66      7.19 o 
  -6   1   5      317.79      328.49     13.61 o 
  -5   1   5     1570.28     1515.15     49.24 o 
  -4   1   5      775.01      827.33     27.82 o 
  -3   1   5      595.80      638.29     17.41 o 
  -2   1   5     1244.97     1287.37     29.22 o 
  -1   1   5      997.01      957.64     28.77 o 
   0   1   5      145.43      149.85      3.40 o 
   1   1   5        0.36        4.31      2.36 o 
   2   1   5     4388.20     4905.28    125.31 o 
   3   1   5      119.64      137.26      5.04 o 
   4   1   5      268.23      269.65     16.60 o 
   5   1   5      179.07      201.45     14.48 o 
   6   1   5        0.16       -4.69      4.69 o 
   7   1   5      264.33      255.02     12.65 o 
   8   1   5        2.21        2.95      6.09 o 
   9   1   5       42.36       64.53     28.15 o 
 -10   2   5        7.32        1.65      6.12 o 
  -9   2   5       42.23       44.67      6.96 o 
  -8   2   5        2.59        1.71      5.66 o 
  -7   2   5       14.40       15.03      4.87 o 
  -6   2   5        0.04       -0.50      4.08 o 
  -5   2   5       48.07       71.37      5.60 o 
  -4   2   5      118.85      126.05      4.90 o 
  -3   2   5       82.40      106.90      4.24 o 
  -2   2   5       18.46       12.28      1.98 o 
  -1   2   5       53.98       53.80      2.14 o 
   0   2   5      830.98      688.66     31.86 o 
   1   2   5      487.07      518.78     20.83 o 
   2   2   5      275.90      337.16      7.75 o 
   3   2   5      300.08      303.94      9.08 o 
   4   2   5       32.87       38.98      5.51 o 
   5   2   5       46.48       33.06      5.87 o 
   6   2   5       86.43       89.10     37.34 o 
   7   2   5        0.11       -5.99      5.99 o 
   8   2   5        4.34        4.29      6.28 o 
   9   2   5       54.85       41.58      8.73 o 
 -10   3   5        0.00        2.49      6.75 o 
  -9   3   5        1.10        7.10      8.66 o 
  -8   3   5       41.20       39.33     11.88 o 
  -7   3   5       48.03       41.79      6.11 o 
  -6   3   5      171.99      156.42      8.72 o 
  -5   3   5        1.69        1.64      3.35 o 
  -4   3   5      224.14      239.95      7.77 o 
  -3   3   5      373.12      375.23     10.98 o 
  -2   3   5     1194.91     1220.64     27.82 o 
  -1   3   5        5.41        8.04      1.32 o 
   0   3   5     1377.27     1315.40     58.77 o 
   1   3   5      139.54      131.07      4.33 o 
   2   3   5      419.63      376.24     11.85 o 
   3   3   5       93.23      100.18      4.66 o 
   4   3   5        1.92       -3.47      3.47 o 
   5   3   5        0.68       -3.28      4.35 o 
   6   3   5       33.33       35.50      6.10 o 
   7   3   5      383.30      414.32     17.74 o 
   8   3   5        9.95        9.89      8.23 o 
   9   3   5        6.58        1.98      7.23 o 
 -10   4   5        5.84        9.00      7.14 o 
  -9   4   5       22.91       23.03      6.56 o 
  -8   4   5       53.07       51.62      7.02 o 
  -7   4   5      322.62      315.37     16.04 o 
  -6   4   5        2.12       -3.48      3.76 o 
  -5   4   5      541.83      512.15     18.57 o 
  -4   4   5       54.75       57.05      3.70 o 
  -3   4   5      285.93      328.91      8.59 o 
  -2   4   5       71.36       61.37      2.48 o 
  -1   4   5        5.67        4.65      1.29 o 
   0   4   5      631.84      572.13     18.85 o 
   1   4   5      598.11      574.94     16.27 o 
   2   4   5     2750.88     2834.82     89.68 o 
   3   4   5      137.22      158.13      5.96 o 
   4   4   5       14.86       15.29      2.88 o 
   5   4   5      132.85      151.19     13.55 o 
   6   4   5        0.19       -2.65      4.41 o 
   7   4   5        0.90       -7.20      7.20 o 
   8   4   5        0.61       -2.37      6.66 o 
   9   4   5        0.13       -1.75     11.19 o 
 -10   5   5        1.56        2.14      6.83 o 
  -9   5   5        0.17        2.64      5.65 o 
  -8   5   5        8.18       12.62      5.51 o 
  -7   5   5       66.78       68.64      6.85 o 
  -6   5   5       96.73       90.12      6.81 o 
  -5   5   5        0.49       -0.30      2.56 o 
  -4   5   5      167.20      172.84      6.44 o 
  -3   5   5     1556.65     1711.34     34.62 o 
  -2   5   5     2226.47     2541.78     50.78 o 
  -1   5   5       12.28        6.98      1.28 o 
   0   5   5       77.90       55.71      3.19 o 
   1   5   5      197.20      180.60      5.44 o 
   2   5   5      442.56      410.74     10.30 o 
   3   5   5        3.71        2.69      1.80 o 
   4   5   5       14.58       24.21      6.05 o 
   5   5   5       84.49       61.93     11.58 o 
   6   5   5       12.28        6.65      5.32 o 
   7   5   5        1.00       -0.49      5.80 o 
   8   5   5       34.51       33.84     12.37 o 
   9   5   5       10.82       12.29     10.92 o 
 -10   6   5        0.14        2.36     10.41 o 
  -9   6   5       24.54       13.71      6.70 o 
  -8   6   5       98.34       94.00      8.47 o 
  -7   6   5        8.82        8.45      4.65 o 
  -6   6   5      103.29      113.17      7.47 o 
  -5   6   5       28.32       30.21      3.06 o 
  -4   6   5      129.19      136.16      4.88 o 
  -3   6   5       56.03       54.15      2.66 o 
  -2   6   5     1280.57     1372.21     27.97 o 
  -1   6   5     3622.83     3494.03    108.31 o 
   0   6   5      994.60     1103.49     25.21 o 
   1   6   5      354.14      355.93      8.24 o 
   2   6   5        0.31        1.27      1.43 o 
   3   6   5       72.47       66.45      3.44 o 
   4   6   5        4.78        1.46      2.76 o 
   5   6   5        0.46       -4.18      4.45 o 
   6   6   5      124.07      126.03      8.56 o 
   7   6   5       11.02        4.08      9.42 o 
   8   6   5        4.01       -6.22      6.22 o 
   9   6   5       51.66       62.05     10.31 o 
 -10   7   5        8.23        3.62      7.08 o 
  -9   7   5        0.07       -7.53      9.23 o 
  -8   7   5       51.38       47.09      6.99 o 
  -7   7   5      171.35      167.99      7.52 o 
  -6   7   5        0.11        4.54      3.33 o 
  -5   7   5       20.97       22.04      4.89 o 
  -4   7   5      349.71      369.36      9.96 o 
  -3   7   5      185.52      174.67      4.89 o 
  -2   7   5      411.14      463.40     10.35 o 
  -1   7   5      318.51      322.13      8.45 o 
   0   7   5      127.64      135.06      5.34 o 
   1   7   5      213.24      255.61      8.45 o 
   2   7   5      127.07      119.11      3.88 o 
   3   7   5       78.55       82.52      3.88 o 
   4   7   5       30.72       28.97      3.62 o 
   5   7   5       21.13       13.05      5.19 o 
   6   7   5      412.68      448.01     18.66 o 
   7   7   5      116.82      114.21     10.20 o 
   8   7   5       35.38       35.32     18.41 o 
   9   7   5       45.09       68.64     14.23 o 
 -10   8   5        0.19       -6.39      6.39 o 
  -9   8   5       19.93        9.85      6.14 o 
  -8   8   5        9.91        2.15      5.20 o 
  -7   8   5      463.49      423.73     14.08 o 
  -6   8   5      549.03      529.25     16.22 o 
  -5   8   5      164.59      156.51      5.78 o 
  -4   8   5      336.18      349.39      9.60 o 
  -3   8   5       98.46       93.75      3.51 o 
  -2   8   5       84.92       94.65      3.76 o 
  -1   8   5       53.83       45.09      2.48 o 
   0   8   5      915.95      920.81     19.29 o 
   1   8   5      232.77      204.34      6.13 o 
   2   8   5      557.28      593.63     14.49 o 
   3   8   5     1160.93     1118.92     30.98 o 
   4   8   5       42.59       46.31      6.82 o 
   5   8   5       18.25        9.47      5.26 o 
   6   8   5       34.45       31.68      6.66 o 
   7   8   5        0.84        1.27      6.25 o 
   8   8   5       75.29       86.23     10.14 o 
   9   8   5       35.68       45.62     12.89 o 
 -10   9   5        0.16       -0.39      8.67 o 
  -9   9   5        0.29       -3.46      5.96 o 
  -8   9   5        3.79       -2.89      6.03 o 
  -7   9   5       69.98       86.00     13.70 o 
  -6   9   5        0.26       -1.88      3.37 o 
  -5   9   5        5.91        4.62      2.73 o 
  -4   9   5       17.19       23.73      3.77 o 
  -3   9   5       36.30       34.59      3.52 o 
  -2   9   5       27.69       23.21      2.57 o 
  -1   9   5        3.73        3.11      1.60 o 
   0   9   5       16.68       16.93      2.03 o 
   1   9   5      216.51      202.75      4.93 o 
   2   9   5       50.52       48.87      6.27 o 
   3   9   5      200.45      193.30     11.89 o 
   4   9   5       87.33       85.92      9.75 o 
   5   9   5      966.60      975.92     35.17 o 
   6   9   5      141.54      146.03      9.41 o 
   7   9   5       59.82       60.67     11.22 o 
   8   9   5       26.92       27.91     11.52 o 
   9   9   5        4.38       -7.20     10.84 o 
  -9  10   5        8.36        4.96      6.47 o 
  -8  10   5        9.80        5.76      5.68 o 
  -7  10   5       17.25        1.24      5.11 o 
  -6  10   5      103.78       96.72      8.01 o 
  -5  10   5       73.51       77.01      6.08 o 
  -4  10   5      218.72      215.62      6.96 o 
  -3  10   5       99.90      104.38      5.36 o 
  -2  10   5       55.79       52.56      3.08 o 
  -1  10   5      102.45      109.03      4.23 o 
   0  10   5      448.71      447.12     10.29 o 
   1  10   5      116.25      127.30      3.76 o 
   2  10   5       21.82       18.21      2.91 o 
   3  10   5       30.35       34.02      3.92 o 
   4  10   5       56.55       66.43      7.31 o 
   5  10   5       34.41       36.24      6.21 o 
   6  10   5       55.51       49.12      8.54 o 
   7  10   5        0.84        1.70      7.44 o 
   8  10   5        2.23        4.98      7.10 o 
   9  10   5        6.90        0.02     10.28 o 
  -9  11   5       24.79       17.31      7.22 o 
  -8  11   5        6.00        1.44      5.56 o 
  -7  11   5       19.25       18.28      5.77 o 
  -6  11   5      146.34      144.57     10.97 o 
  -5  11   5       24.49       17.59      4.20 o 
  -4  11   5       56.35       75.70      5.62 o 
  -3  11   5       29.00       30.75      3.61 o 
  -2  11   5       74.06       75.92      3.37 o 
  -1  11   5      260.93      243.13      8.34 o 
   0  11   5      142.64      146.16      4.62 o 
   1  11   5        0.26       -1.34      1.69 o 
   2  11   5      120.27      110.71      5.52 o 
   3  11   5      768.61      772.89     29.96 o 
   4  11   5      203.99      190.89     10.20 o 
   5  11   5      246.62      209.44     11.12 o 
   6  11   5        0.57        0.75      5.39 o 
   7  11   5        1.63        0.73      6.21 o 
   8  11   5        1.91        5.22     11.74 o 
  -9  12   5       14.39       15.86      7.66 o 
  -8  12   5       22.68        4.87      8.05 o 
  -7  12   5       55.18       65.37      7.88 o 
  -6  12   5        2.70        6.93      4.80 o 
  -5  12   5       58.24       64.78     13.15 o 
  -4  12   5      413.69      387.52     12.84 o 
  -3  12   5      373.35      334.35      9.68 o 
  -2  12   5        0.50       -0.91      2.08 o 
  -1  12   5       80.95       86.04      3.65 o 
   0  12   5       22.44       19.25      2.82 o 
   1  12   5        0.02       -0.11      3.16 o 
   2  12   5       10.52       15.64      3.51 o 
   3  12   5      181.27      174.67      7.45 o 
   4  12   5      195.49      208.12     10.96 o 
   5  12   5      161.24      163.20      9.90 o 
   6  12   5        6.72        6.31      5.89 o 
   7  12   5        3.21        4.93      6.48 o 
   8  12   5        4.19       -5.53     12.87 o 
  -9  13   5       46.81       32.25      8.30 o 
  -8  13   5        3.43        3.88      6.38 o 
  -7  13   5       12.26        4.65      5.78 o 
  -6  13   5      136.72      141.11      9.11 o 
  -5  13   5       63.35       60.42     12.11 o 
  -4  13   5        8.01        5.41      3.42 o 
  -3  13   5      476.53      481.04     12.94 o 
  -2  13   5      717.30      719.13     18.75 o 
  -1  13   5        0.82       -1.72      2.50 o 
   0  13   5       59.73       69.68      4.47 o 
   1  13   5      153.88      161.08      7.25 o 
   2  13   5       74.79       75.98      5.38 o 
   3  13   5      264.68      279.00     10.09 o 
   4  13   5        5.68        3.19      5.03 o 
   5  13   5       28.54       27.23      8.30 o 
   6  13   5       24.51       28.96     16.48 o 
   7  13   5        1.29        6.16      6.90 o 
   8  13   5       23.14       27.83     14.22 o 
  -8  14   5        9.68        8.67      6.71 o 
  -7  14   5        2.41        4.59      6.17 o 
  -6  14   5        5.91       12.21      5.48 o 
  -5  14   5       52.52       59.16      6.05 o 
  -4  14   5        2.08        4.57      3.77 o 
  -3  14   5       64.24       72.41      4.63 o 
  -2  14   5        5.31       -0.28      3.31 o 
  -1  14   5        0.00       -2.28      3.23 o 
   0  14   5       37.12       36.77      4.79 o 
   1  14   5      253.39      244.04      9.56 o 
   2  14   5        3.36        5.56      3.56 o 
   3  14   5       24.70       26.95      4.40 o 
   4  14   5       98.47       95.30      7.77 o 
   5  14   5        0.47       -4.27      5.44 o 
   6  14   5       56.79       57.64      8.39 o 
   7  14   5       20.44        8.35      7.27 o 
   8  14   5        0.25       -0.77      8.67 o 
  -8  15   5        0.32        4.54      6.97 o 
  -7  15   5        5.71       -0.53      8.73 o 
  -6  15   5      196.66      215.68     11.90 o 
  -5  15   5      219.47      212.94     11.47 o 
  -4  15   5        1.26        0.28      3.90 o 
  -3  15   5      435.94      416.18     13.86 o 
  -1  15   5       72.06       66.04      5.91 o 
   0  15   5       10.47        7.68      3.80 o 
   1  15   5       37.02       27.56      6.21 o 
   2  15   5        9.50        9.54      3.82 o 
   3  15   5       12.70       13.89      6.13 o 
   4  15   5       86.11      102.25      8.99 o 
   5  15   5        0.11       19.64     10.73 o 
   6  15   5      155.42      156.95     13.55 o 
   7  15   5       22.59       20.22      8.40 o 
  -8  16   5       11.12       14.47      8.69 o 
  -7  16   5        0.07       -6.35      6.35 o 
  -6  16   5        0.00       -5.47      5.47 o 
  -5  16   5      219.15      185.00      8.77 o 
  -4  16   5       82.18       98.63      8.69 o 
  -3  16   5        2.62        2.75      4.03 o 
  -2  16   5      138.78      126.91      9.09 o 
  -1  16   5      212.79      211.77      8.97 o 
   0  16   5      437.70      445.36     14.77 o 
   1  16   5      326.11      319.50     14.82 o 
   2  16   5       14.92       18.18      4.44 o 
   3  16   5      126.37      107.96      8.64 o 
   4  16   5      115.81      111.04      9.02 o 
   5  16   5      110.96      124.16     14.29 o 
   6  16   5      106.39      102.60     12.88 o 
   7  16   5       44.84       46.47      9.72 o 
  -7  17   5        0.14        3.75      9.89 o 
  -6  17   5        0.09       -5.94      7.94 o 
  -5  17   5        0.93        0.46      5.94 o 
  -4  17   5      281.84      257.84     12.80 o 
  -3  17   5       52.62       55.63     11.39 o 
  -2  17   5       14.30       10.38      4.33 o 
  -1  17   5       57.89       49.89      5.77 o 
   0  17   5        7.34       11.47      4.24 o 
   1  17   5       54.93       76.20      8.83 o 
   2  17   5       41.31       56.79      6.83 o 
   3  17   5       15.26       12.75      6.63 o 
   4  17   5       25.61       25.22      7.50 o 
   5  17   5        0.74        0.69      6.67 o 
   6  17   5       18.86       22.37      9.47 o 
   7  17   5       15.39       21.49     11.96 o 
  -7  18   5        3.60       11.32     10.18 o 
  -6  18   5        2.47        5.57      6.80 o 
  -5  18   5        2.49        0.62      8.94 o 
  -4  18   5        0.91        5.53      5.84 o 
  -3  18   5        3.26       -2.35      5.58 o 
  -2  18   5        0.58        0.57      4.29 o 
  -1  18   5        3.71        1.21      4.14 o 
   0  18   5      116.81      119.45      7.36 o 
   1  18   5       61.83       57.72      8.41 o 
   2  18   5      177.81      213.27      9.34 o 
   3  18   5      140.12      153.55     15.26 o 
   4  18   5       14.40        1.73      7.05 o 
   5  18   5        0.01        5.03      7.09 o 
   6  18   5       17.94        9.25      8.08 o 
  -6  19   5        6.70       -4.92      7.03 o 
  -5  19   5        3.08       -1.60      5.75 o 
  -4  19   5        3.05        4.80      5.73 o 
  -3  19   5       62.19       70.55      8.75 o 
  -2  19   5        2.26        3.99      4.86 o 
  -1  19   5      117.13      124.19      7.24 o 
   0  19   5      115.87       98.24      7.04 o 
   1  19   5       40.96       43.82      7.90 o 
   2  19   5       78.42       72.85      9.99 o 
   3  19   5       27.05       24.96      7.52 o 
   4  19   5       50.48       40.28      8.41 o 
   5  19   5        7.45       -0.17      7.58 o 
   6  19   5       14.47       18.66     10.11 o 
  -6  20   5      137.17      141.29     14.85 o 
  -5  20   5       27.46       35.96      8.35 o 
  -4  20   5        0.13       -6.77     10.72 o 
  -3  20   5        4.66        0.75      6.15 o 
  -2  20   5        6.89        1.25      4.94 o 
  -1  20   5      301.68      272.61     17.05 o 
   0  20   5       42.50       37.22      6.14 o 
   1  20   5      199.17      196.12     12.07 o 
   2  20   5       55.26       42.68      8.63 o 
   3  20   5       21.63       19.68      7.74 o 
   4  20   5        0.01       -5.90      7.05 o 
   5  20   5        0.56       -3.57      7.70 o 
  -5  21   5        0.96        5.30      7.23 o 
  -4  21   5        0.02       -4.45      6.54 o 
  -3  21   5       17.94       22.92      7.46 o 
  -2  21   5       44.08       43.30      6.78 o 
  -1  21   5        1.49        1.35      5.03 o 
   0  21   5        7.15        5.17      5.24 o 
   1  21   5        8.76       14.88      8.86 o 
   2  21   5       82.47      111.45     11.48 o 
   3  21   5       14.86       13.96      7.88 o 
   4  21   5        4.60       -7.71      7.71 o 
  -4  22   5       43.18       48.42      9.09 o 
  -3  22   5       11.54       11.51      7.56 o 
  -2  22   5        3.06       -0.10      5.62 o 
  -1  22   5        2.04        4.85      5.78 o 
   0  22   5        2.71       -0.40      7.34 o 
   1  22   5       53.33       60.83     14.22 o 
   2  22   5        4.16        0.52      7.73 o 
   3  22   5        0.16        5.04      7.88 o 
  -3  23   5       16.90       29.27      8.34 o 
  -2  23   5        1.14       -3.99      6.15 o 
  -1  23   5        1.44        3.06      5.95 o 
   0  23   5       42.27       45.97      9.51 o 
   1  23   5        3.22       -1.00      8.27 o 
   2  23   5        0.07       -4.90      8.11 o 
  -1  24   5        0.91       -1.29      6.81 o 
   0  24   5        2.63        9.09      8.95 o 
   1  24   5       11.56        4.05     12.00 o 
 -10   0   6        3.47       -3.00      8.50 o 
  -9   0   6       10.17       -0.23      8.25 o 
  -8   0   6      111.55       99.73     11.32 o 
  -7   0   6       21.89       12.35      7.43 o 
  -6   0   6      334.51      279.22     17.75 o 
  -5   0   6       17.89       12.97      5.85 o 
  -4   0   6      288.21      309.07     17.52 o 
  -3   0   6        0.23       -0.25      3.43 o 
  -2   0   6     6838.48     7339.85    358.39 o 
  -1   0   6      456.38      465.06     16.24 o 
   0   0   6     2029.62     2177.08     56.03 o 
   1   0   6      216.32      259.12     16.54 o 
   2   0   6        8.11       11.69      3.34 o 
   3   0   6       36.76       33.30      4.62 o 
   5   0   6      735.72      711.83     37.63 o 
   6   0   6      136.57      127.02     11.92 o 
   7   0   6      126.92      128.90     12.81 o 
   8   0   6       22.44       10.45      9.39 o 
   9   0   6        1.65        6.31     10.30 o 
 -10   1   6       12.75        7.21      7.03 o 
  -9   1   6        1.05       -2.73      5.40 o 
  -8   1   6       84.47      100.43     10.06 o 
  -7   1   6        0.14        1.06      4.19 o 
  -6   1   6       17.34       11.99      4.47 o 
  -5   1   6       24.24       19.95      4.24 o 
  -4   1   6       28.43       30.84      4.00 o 
  -3   1   6        1.12       -0.71      1.64 o 
  -2   1   6       87.38       92.45      3.40 o 
  -1   1   6       30.00       40.54      2.61 o 
   0   1   6      260.62      240.57      5.76 o 
   1   1   6      132.36      118.66      4.92 o 
   2   1   6     1189.90     1264.69     33.88 o 
   3   1   6      623.11      686.30     21.93 o 
   4   1   6       20.04       13.67      4.74 o 
   5   1   6        7.15       -1.62      4.75 o 
   6   1   6        3.08        4.51      5.43 o 
   7   1   6        8.55        4.18      5.76 o 
   8   1   6        2.39       -6.23      6.23 o 
   9   1   6       24.03       26.96      8.18 o 
 -10   2   6       72.01       90.06     18.67 o 
  -9   2   6        0.16       -4.34      8.26 o 
  -8   2   6       17.73       19.39     11.66 o 
  -7   2   6        1.81       -0.43      4.53 o 
  -6   2   6       63.07       47.02      6.08 o 
  -5   2   6      119.73      122.67      7.12 o 
  -4   2   6      493.96      483.59     13.94 o 
  -3   2   6       67.08       62.66      5.30 o 
  -2   2   6      212.21      209.92      5.86 o 
  -1   2   6       18.35       22.03      2.42 o 
   0   2   6       70.87       81.88      3.08 o 
   1   2   6      945.67      956.21     31.57 o 
   2   2   6       88.38       98.56      4.18 o 
   3   2   6      217.33      211.10      6.84 o 
   4   2   6      140.12      114.00      7.71 o 
   5   2   6       99.50       90.29      7.88 o 
   6   2   6       15.43       10.38      5.83 o 
   7   2   6        9.67        5.36      6.00 o 
   8   2   6      167.04      174.14     10.88 o 
   9   2   6        0.19       -2.54      7.30 o 
 -10   3   6       11.09       23.84     11.34 o 
  -9   3   6       10.60        5.74     10.58 o 
  -8   3   6      101.18      103.73      8.84 o 
  -7   3   6      232.78      246.69     11.88 o 
  -6   3   6      319.69      318.21     15.51 o 
  -5   3   6      483.09      453.40     23.59 o 
  -4   3   6        8.20        9.92      3.05 o 
  -3   3   6        2.87        0.83      2.14 o 
  -2   3   6      464.10      522.42     11.34 o 
  -1   3   6      372.85      382.71      9.59 o 
   0   3   6       28.12       35.25      2.24 o 
   1   3   6      957.04      985.87     35.49 o 
   2   3   6      361.84      395.60     10.55 o 
   3   3   6       48.47       58.48      5.89 o 
   4   3   6      193.22      204.46     10.29 o 
   5   3   6       60.85       55.83      7.12 o 
   6   3   6       21.73       31.28      6.29 o 
   7   3   6       39.26       38.07      7.25 o 
   8   3   6       31.35        7.85      6.85 o 
   9   3   6        8.59       12.95      8.07 o 
 -10   4   6        0.02       -6.31      6.69 o 
  -9   4   6        0.20       -5.00      5.79 o 
  -8   4   6       27.97       33.60      6.29 o 
  -7   4   6        4.95        6.83      4.71 o 
  -6   4   6       12.95       11.48      4.29 o 
  -5   4   6      107.02      101.82      6.69 o 
  -4   4   6      638.20      561.32     16.08 o 
  -3   4   6        9.40        6.92      1.60 o 
  -2   4   6      212.27      218.15      6.19 o 
  -1   4   6       13.18       19.13      2.61 o 
   1   4   6        2.04        1.52      1.80 o 
   2   4   6      462.58      430.64     11.31 o 
   3   4   6        0.02       -0.34      2.22 o 
   4   4   6      238.93      223.62     11.80 o 
   5   4   6       78.55       86.04      7.08 o 
   6   4   6      147.42      147.23      9.26 o 
   7   4   6        1.53        1.76      8.81 o 
   8   4   6       41.64       34.61      8.20 o 
   9   4   6       15.58       24.17      8.52 o 
 -10   5   6       67.03       66.58      9.36 o 
  -9   5   6       26.40       46.55      7.52 o 
  -8   5   6       33.91       23.65      7.96 o 
  -7   5   6       90.05       98.69      8.19 o 
  -6   5   6        4.47        3.74      4.14 o 
  -5   5   6       54.13       53.69      5.77 o 
  -4   5   6       69.68       65.84      3.53 o 
  -3   5   6       19.53       21.42      2.51 o 
  -2   5   6       63.23       90.14      3.55 o 
  -1   5   6       63.20       55.48      2.55 o 
   0   5   6        5.08        5.62      1.63 o 
   1   5   6      226.85      220.56      9.04 o 
   2   5   6      479.38      466.31     24.82 o 
   3   5   6      120.05      113.51      5.77 o 
   4   5   6      156.97      156.01      8.95 o 
   5   5   6       12.88       13.33      5.23 o 
   6   5   6       36.35       24.35      6.23 o 
   7   5   6        0.55       -5.12      5.61 o 
   8   5   6       11.81        4.72     10.29 o 
   9   5   6        5.44        8.01      8.24 o 
 -10   6   6        0.05        1.03      8.94 o 
  -9   6   6      133.62      141.34     12.77 o 
  -8   6   6       45.58       50.78      7.07 o 
  -7   6   6       31.37       23.78      5.54 o 
  -6   6   6      206.33      196.69     10.70 o 
  -5   6   6       68.35       75.42      5.28 o 
  -4   6   6     1125.32     1101.89     25.87 o 
  -3   6   6       50.60       46.95      3.13 o 
  -2   6   6      112.24      111.13      3.67 o 
  -1   6   6       18.88       20.73      1.91 o 
   0   6   6      243.89      230.40      7.83 o 
   1   6   6       31.38       22.33      2.10 o 
   2   6   6     1256.99     1220.64     25.33 o 
   3   6   6     1156.19     1218.19     33.57 o 
   4   6   6        4.40        4.28      5.21 o 
   5   6   6        6.55        1.37      4.93 o 
   6   6   6       43.82       33.00      6.66 o 
   7   6   6       29.70       20.77      6.96 o 
   8   6   6       12.20        7.92      9.81 o 
   9   6   6       71.19       86.14     19.69 o 
 -10   7   6        9.79       19.43      7.46 o 
  -9   7   6        0.49       -5.89      5.89 o 
  -8   7   6       34.47       34.47      5.17 o 
  -7   7   6      125.35      114.45      6.36 o 
  -6   7   6       35.09       36.39      4.43 o 
  -5   7   6        2.19        4.47      3.12 o 
  -4   7   6       70.82       83.99      4.18 o 
  -3   7   6      145.15      152.14      4.66 o 
  -2   7   6        8.02       10.80      1.84 o 
  -1   7   6        4.64        2.89      1.52 o 
   0   7   6        3.03        1.39      1.63 o 
   1   7   6      298.92      266.00      6.74 o 
   2   7   6      361.82      369.18      8.78 o 
   3   7   6      139.00      161.06      6.92 o 
   4   7   6       33.31       27.77      5.99 o 
   5   7   6       21.47       14.79      7.11 o 
   6   7   6        4.18        7.55      5.48 o 
   7   7   6       89.84      100.20     19.39 o 
   8   7   6        0.00       -2.93      6.70 o 
   9   7   6       11.14       16.71      8.73 o 
 -10   8   6        0.20       -0.41      7.20 o 
  -9   8   6       27.21       15.43      6.97 o 
  -8   8   6        0.14        1.60      5.61 o 
  -7   8   6       30.49       24.23      4.43 o 
  -6   8   6       12.92       12.99      5.66 o 
  -5   8   6       87.56       85.68      5.44 o 
  -4   8   6      387.44      399.24     10.82 o 
  -3   8   6      563.15      522.38     11.77 o 
  -2   8   6       46.56       54.83      3.65 o 
  -1   8   6      406.00      396.96     13.47 o 
   0   8   6       87.15       95.62      3.99 o 
   1   8   6       55.48       53.31      3.12 o 
   2   8   6      233.73      254.88      6.65 o 
   3   8   6       49.90       58.35      6.17 o 
   4   8   6      128.86      136.07      8.57 o 
   5   8   6        0.10       -4.04      4.85 o 
   6   8   6       21.46       14.30      6.18 o 
   7   8   6       83.39       98.06     16.43 o 
   8   8   6        6.10        2.55      6.94 o 
   9   8   6       24.10       30.72     13.30 o 
  -9   9   6       55.36       76.03      9.09 o 
  -8   9   6        6.95        0.62      5.75 o 
  -7   9   6       31.46       17.66      7.53 o 
  -6   9   6       10.26        8.60      3.40 o 
  -5   9   6      140.08      143.31      6.60 o 
  -4   9   6        1.08        1.41      2.49 o 
  -3   9   6      246.93      261.67      9.04 o 
  -2   9   6       35.11       34.18      3.11 o 
  -1   9   6       14.61       19.23      2.91 o 
   0   9   6       97.79      116.63      4.67 o 
   1   9   6      367.09      382.25     10.31 o 
   2   9   6       29.67       37.07      2.96 o 
   3   9   6       16.81        8.47      3.40 o 
   4   9   6        0.89       -0.63      4.51 o 
   5   9   6       31.28       42.65      6.99 o 
   6   9   6       72.86       82.46     15.78 o 
   7   9   6        0.07       -2.19      6.29 o 
   8   9   6       16.14       14.56      7.82 o 
  -9  10   6       19.15       18.19      6.90 o 
  -8  10   6        1.52        0.63      7.28 o 
  -7  10   6      296.63      276.63     13.24 o 
  -6  10   6      124.40      115.14      8.10 o 
  -5  10   6       51.44       49.08      5.39 o 
  -4  10   6       10.44       11.56      3.04 o 
  -3  10   6        4.95        2.45      2.18 o 
  -2  10   6       51.64       58.62      3.30 o 
  -1  10   6        1.08       -0.63      1.88 o 
   0  10   6        5.86        7.77      2.11 o 
   1  10   6      541.35      536.85     12.21 o 
   2  10   6      213.59      223.42      7.22 o 
   3  10   6       17.58        9.39      4.93 o 
   4  10   6      116.06      100.21      7.70 o 
   5  10   6       18.49       15.81      6.61 o 
   6  10   6       22.11       15.36      6.63 o 
   7  10   6        3.45       -6.44      6.44 o 
   8  10   6       41.39       50.28     10.84 o 
  -9  11   6       12.98       24.17      7.73 o 
  -8  11   6        0.57        6.40      5.98 o 
  -7  11   6       39.30       40.34      6.87 o 
  -6  11   6      241.87      229.70     11.63 o 
  -5  11   6        3.61        0.51      3.67 o 
  -4  11   6      314.41      315.38      9.21 o 
  -3  11   6      129.59      126.58      5.08 o 
  -2  11   6       59.26       67.37      3.43 o 
  -1  11   6       56.92       58.77      3.72 o 
   0  11   6      186.76      176.01      5.30 o 
   1  11   6        9.06        6.68      2.34 o 
   2  11   6       85.23       87.31      7.40 o 
   3  11   6        1.46       -1.53      4.47 o 
   4  11   6      205.63      188.62     10.55 o 
   5  11   6      164.55      135.30      8.94 o 
   6  11   6        5.36        5.38      6.27 o 
   7  11   6       37.98       30.95      8.15 o 
   8  11   6       33.71       35.99      8.98 o 
  -9  12   6        4.11       -2.16      6.89 o 
  -8  12   6        0.38       -5.79      5.79 o 
  -7  12   6        4.88        1.86      8.26 o 
  -6  12   6       32.81       22.94      5.74 o 
  -5  12   6       12.80       16.09      4.21 o 
  -4  12   6      371.43      368.24     12.35 o 
  -3  12   6      516.14      492.34     13.12 o 
  -2  12   6      407.00      414.01      9.96 o 
  -1  12   6        0.22        0.59      2.15 o 
   0  12   6      118.35      103.45      4.02 o 
   1  12   6      181.56      172.96      7.13 o 
   2  12   6      113.02      125.66      8.21 o 
   3  12   6      129.65      102.70      7.61 o 
   4  12   6      146.20      158.57      9.51 o 
   5  12   6        0.62        0.27      5.20 o 
   6  12   6       10.51       -0.04      7.88 o 
   7  12   6        0.28       -3.80      6.96 o 
   8  12   6        1.79        5.04      8.36 o 
  -9  13   6       11.74       12.04     10.36 o 
  -8  13   6        0.54       -8.35      8.35 o 
  -7  13   6       14.66       19.16      6.52 o 
  -6  13   6      194.45      196.55     11.00 o 
  -5  13   6      109.84      104.83      6.34 o 
  -4  13   6       13.00       12.05      3.78 o 
  -3  13   6       50.01       59.56      5.53 o 
  -2  13   6      165.60      176.37      6.39 o 
  -1  13   6       37.74       36.82      3.78 o 
   0  13   6        0.99       -0.91      3.52 o 
   1  13   6       10.21        4.82      3.05 o 
   2  13   6        4.39        0.12      4.47 o 
   3  13   6        1.40       -3.98      4.76 o 
   4  13   6       16.83       22.69      6.40 o 
   5  13   6        4.93        0.64      5.61 o 
   6  13   6       42.05       25.75      7.34 o 
   7  13   6       18.62       21.30      7.84 o 
  -8  14   6       14.37        8.63      7.13 o 
  -7  14   6        0.14        0.97      5.77 o 
  -6  14   6       12.14        3.80      5.72 o 
  -5  14   6       44.13       42.67     11.26 o 
  -4  14   6        0.52        2.44      3.59 o 
  -3  14   6       96.18      105.40      8.05 o 
  -2  14   6      270.77      266.33      9.99 o 
  -1  14   6        0.66       -2.98      3.46 o 
   0  14   6        0.31        1.33      2.97 o 
   1  14   6        0.60       -0.08      4.91 o 
   2  14   6        3.73       -4.60      4.60 o 
   3  14   6       13.31       15.91      5.96 o 
   4  14   6      142.22      137.02     10.77 o 
   5  14   6       37.74       26.00      7.23 o 
   6  14   6       66.69       73.81      9.70 o 
   7  14   6        0.09       -1.92      7.45 o 
  -8  15   6        1.21       -2.94      7.20 o 
  -7  15   6        9.37        3.07     11.87 o 
  -6  15   6       76.31       89.09      9.11 o 
  -5  15   6       23.34       23.51      5.22 o 
  -4  15   6       61.44       67.68     10.56 o 
  -3  15   6        5.23        0.51      5.94 o 
  -2  15   6      258.27      254.48      9.87 o 
  -1  15   6        6.20        1.82      4.11 o 
   0  15   6      154.84      180.28      8.10 o 
   1  15   6       17.51       16.58      5.65 o 
   2  15   6       56.88       53.48      7.42 o 
   3  15   6       66.72       76.86      8.75 o 
   4  15   6       37.71       34.70      7.28 o 
   5  15   6       35.01       29.33      7.41 o 
   6  15   6       75.22       75.42     11.25 o 
   7  15   6        1.89        8.64      8.02 o 
  -8  16   6       76.96      112.39     15.99 o 
  -7  16   6        9.10       11.10      6.79 o 
  -6  16   6       82.74      103.35      9.82 o 
  -5  16   6       40.91       53.74     19.93 o 
  -4  16   6        2.01       -1.77      5.32 o 
  -3  16   6       15.76       10.53      5.12 o 
  -2  16   6        5.46       -0.24      3.84 o 
  -1  16   6        0.00       -3.40      3.97 o 
   0  16   6       55.56       65.70      7.84 o 
   1  16   6        0.12       -1.84      5.23 o 
   2  16   6       65.37       85.12     18.26 o 
   3  16   6      119.64      140.16      9.68 o 
   4  16   6       12.15        6.91      6.44 o 
   5  16   6       16.26        9.52      6.76 o 
   6  16   6       32.44       42.08     19.90 o 
   7  16   6        4.47        1.57     12.10 o 
  -7  17   6        1.13       -5.09      9.33 o 
  -6  17   6       73.48       93.42     13.43 o 
  -5  17   6       46.50       57.47     18.93 o 
  -4  17   6        7.15        9.77      5.54 o 
  -3  17   6      101.43      107.74     15.07 o 
  -2  17   6       70.64       71.03      8.06 o 
  -1  17   6       94.94       89.12      7.20 o 
   0  17   6      148.98      178.20      8.40 o 
   1  17   6       11.07       19.73      6.68 o 
   2  17   6      278.38      277.25     21.89 o 
   3  17   6      105.10      115.22     11.06 o 
   4  17   6        0.11        0.37      6.57 o 
   5  17   6       19.68       20.77      7.43 o 
   6  17   6        4.44        7.86      7.85 o 
  -7  18   6        9.37       12.93     10.67 o 
  -6  18   6       27.59       10.34      9.58 o 
  -5  18   6       72.51       83.96     14.13 o 
  -4  18   6       33.50       46.53     12.50 o 
  -3  18   6        1.06       -0.41      5.46 o 
  -2  18   6        0.15        1.28      4.65 o 
  -1  18   6      119.25      129.42      7.41 o 
   0  18   6       42.67       40.78      5.65 o 
   1  18   6       94.02      101.56      9.32 o 
   2  18   6       53.61       55.70     11.28 o 
   3  18   6       71.25       88.03     10.25 o 
   4  18   6       18.69       15.05      6.19 o 
   5  18   6       25.63       14.58      7.85 o 
   6  18   6       84.50       76.36     11.00 o 
  -6  19   6       15.90       28.26     10.78 o 
  -5  19   6       37.10       34.68      7.91 o 
  -4  19   6       43.54       26.69      7.48 o 
  -3  19   6        1.01        3.36      6.22 o 
  -2  19   6       27.35       20.90      7.68 o 
  -1  19   6       11.50       10.53      5.10 o 
   0  19   6        0.11       -4.67      4.67 o 
   1  19   6       26.20       36.45      8.13 o 
   2  19   6        1.75       -5.10      6.33 o 
   3  19   6       40.52       37.13      8.65 o 
   4  19   6        7.63        6.18      7.60 o 
   5  19   6       51.31       62.38     10.25 o 
  -5  20   6        0.08        1.21      7.41 o 
  -4  20   6       12.64        4.34     12.47 o 
  -3  20   6       13.89       16.16      6.67 o 
  -2  20   6        2.87        1.34      4.86 o 
  -1  20   6        8.22       -2.91      5.10 o 
   0  20   6       28.76       25.17      5.96 o 
   1  20   6       35.36       52.09     13.92 o 
   2  20   6       21.21       15.58      7.63 o 
   3  20   6        0.22       18.59     13.23 o 
   4  20   6        0.84       -2.26      8.10 o 
  -5  21   6       25.09       18.66      8.31 o 
  -4  21   6        0.29        5.36      8.71 o 
  -3  21   6        5.39        1.88      7.02 o 
  -2  21   6       30.81       32.57      7.74 o 
  -1  21   6       75.81       89.43      8.21 o 
   0  21   6        2.93       -0.02      5.61 o 
   1  21   6       21.20       16.06      7.90 o 
   2  21   6        2.26       -1.75      7.44 o 
   3  21   6       37.55       39.84      9.19 o 
   4  21   6        1.94       -3.33      8.09 o 
  -4  22   6        0.09        3.42      7.50 o 
  -3  22   6       13.31       18.27      7.96 o 
  -2  22   6       12.37       15.19     10.17 o 
  -1  22   6       45.16       42.36      7.18 o 
   0  22   6        0.02       -3.52      7.49 o 
   1  22   6       14.87       21.37      8.83 o 
   2  22   6        6.97       -3.41      7.72 o 
   3  22   6       28.49       24.13      8.98 o 
  -2  23   6        4.99        1.03      7.68 o 
  -1  23   6       11.37       11.80      5.87 o 
   0  23   6        2.39       -3.87      8.18 o 
   1  23   6        2.05        3.37      8.37 o 
 -10   1   7        0.23       -2.82      6.39 o 
  -9   1   7       91.78      122.92     10.08 o 
  -8   1   7      111.62      118.01      8.71 o 
  -7   1   7       18.05       19.26      4.96 o 
  -6   1   7      574.58      532.24     28.78 o 
  -5   1   7      908.21      868.48     29.83 o 
  -4   1   7      107.99       89.28      6.16 o 
  -3   1   7        0.75       -1.26      1.61 o 
  -2   1   7      222.03      195.93      5.76 o 
  -1   1   7       73.52       59.72      2.92 o 
   0   1   7      309.16      320.98      9.46 o 
   1   1   7      458.20      431.78     22.40 o 
   2   1   7       19.66       12.93      3.13 o 
   3   1   7      441.02      464.04     12.61 o 
   4   1   7       56.64       67.75     26.82 o 
   5   1   7      165.66      159.92      9.73 o 
   6   1   7      123.07      118.05      8.73 o 
   7   1   7        0.84        4.51      6.02 o 
   8   1   7        2.17       -4.11      6.69 o 
   9   1   7       54.86       71.93     10.43 o 
 -10   2   7       24.61       32.39      9.02 o 
  -9   2   7        0.73        7.16      6.46 o 
  -8   2   7        4.15       -5.52      6.92 o 
  -7   2   7        0.03       -2.79      5.86 o 
  -6   2   7       18.84       32.59      5.55 o 
  -5   2   7      491.83      507.91     18.96 o 
  -4   2   7        9.52        6.48      3.56 o 
  -3   2   7       93.50      128.02      5.22 o 
  -2   2   7      648.30      704.79     14.98 o 
  -1   2   7       98.42       93.84      4.62 o 
   0   2   7      905.54      869.18     20.75 o 
   1   2   7      532.38      584.28     16.84 o 
   2   2   7        8.34        7.15      2.50 o 
   3   2   7       81.66       96.08      4.87 o 
   4   2   7       58.89       62.93      5.57 o 
   5   2   7       17.68        4.64      5.01 o 
   6   2   7       23.35       28.00      6.64 o 
   7   2   7        8.83        6.66      6.41 o 
   8   2   7        5.89       -2.58      9.60 o 
   9   2   7       17.32       16.18      8.37 o 
 -10   3   7        5.92        2.88      7.40 o 
  -9   3   7       29.12       36.28      7.50 o 
  -8   3   7       45.55       37.04      6.95 o 
  -7   3   7      389.95      381.11     16.10 o 
  -6   3   7      233.93      246.24     11.52 o 
  -5   3   7       43.64       41.77      5.47 o 
  -4   3   7       30.24       30.86      4.52 o 
  -3   3   7        4.39        2.94      2.53 o 
  -2   3   7      727.65      784.28     18.57 o 
  -1   3   7       77.49       82.76      3.06 o 
   0   3   7      270.59      240.86     19.16 o 
   1   3   7       21.00       17.39      2.50 o 
   2   3   7      198.83      208.28      6.75 o 
   3   3   7      134.69      162.39      6.11 o 
   4   3   7       13.50       14.64      4.00 o 
   5   3   7        0.47       -2.18      4.85 o 
   6   3   7        2.54        3.21      5.34 o 
   7   3   7       14.56       -1.26      6.28 o 
   8   3   7        6.06        4.24      6.56 o 
   9   3   7        0.32       -7.94      9.90 o 
 -10   4   7       33.64       42.04     17.26 o 
  -9   4   7        0.00        3.06      5.88 o 
  -8   4   7       14.00        5.40      6.68 o 
  -7   4   7        7.41        3.86      4.79 o 
  -6   4   7      136.97      138.39      8.00 o 
  -5   4   7      284.35      296.49     12.77 o 
  -4   4   7       15.62       15.20      4.13 o 
  -3   4   7        4.07       -1.92      1.92 o 
  -2   4   7      154.13      182.37      5.01 o 
  -1   4   7     1715.50     1828.71     45.94 o 
   0   4   7      128.20      114.62      4.07 o 
   1   4   7       72.95       77.26      3.79 o 
   2   4   7      356.58      355.18     11.42 o 
   3   4   7       46.39       48.35      4.01 o 
   4   4   7       19.25       19.28      4.21 o 
   5   4   7       26.06       14.90      5.38 o 
   6   4   7       25.51       10.40      6.61 o 
   7   4   7       19.27       13.86      8.90 o 
   8   4   7        2.25       -1.38      6.98 o 
   9   4   7        9.19       17.86      9.01 o 
 -10   5   7        2.54       14.10      7.48 o 
  -9   5   7        9.98       14.12      6.36 o 
  -8   5   7        6.26       -0.23      6.99 o 
  -7   5   7      116.14      131.78      8.67 o 
  -6   5   7      497.88      502.35     19.31 o 
  -5   5   7       30.08       30.71      5.17 o 
  -4   5   7      237.39      227.85      7.05 o 
  -3   5   7      312.31      332.90      9.09 o 
  -2   5   7       24.92       27.72      3.18 o 
  -1   5   7      491.73      547.01     12.26 o 
   0   5   7      545.70      520.57     18.19 o 
   1   5   7       91.28      114.83      5.50 o 
   2   5   7      117.82      125.24      5.10 o 
   3   5   7        1.86       -1.30      2.54 o 
   4   5   7        5.32        7.01      4.91 o 
   5   5   7       20.11       37.72     10.50 o 
   6   5   7       23.33       17.72      6.07 o 
   7   5   7        5.58        0.50      6.36 o 
   8   5   7        9.45       19.47      8.23 o 
   9   5   7        0.84      -10.21     10.21 o 
 -10   6   7       12.03       27.80     11.23 o 
  -9   6   7        2.60        4.39      6.06 o 
  -8   6   7       11.79        4.02      5.29 o 
  -7   6   7        2.26        0.04      4.56 o 
  -6   6   7       68.30       65.59      7.74 o 
  -5   6   7      154.71      140.13      6.69 o 
  -4   6   7       50.70       59.35      4.54 o 
  -3   6   7      104.17       91.32      4.14 o 
  -2   6   7        0.00       -1.55      1.55 o 
  -1   6   7      199.98      180.44      5.07 o 
   0   6   7      264.95      277.77      7.70 o 
   1   6   7       15.61       15.54      2.56 o 
   2   6   7       24.99       11.28      4.44 o 
   3   6   7       34.06       14.41      3.31 o 
   4   6   7       31.29       21.74      7.33 o 
   5   6   7        6.02        1.52      5.29 o 
   6   6   7        0.33       -3.13      5.62 o 
   7   6   7        1.01       -2.73      6.94 o 
   8   6   7        4.78       -5.21     10.05 o 
 -10   7   7       13.24       -4.14      8.96 o 
  -9   7   7       56.60       69.70      8.78 o 
  -8   7   7        0.00       -2.51      4.28 o 
  -7   7   7       14.24       18.39      4.47 o 
  -6   7   7      251.73      274.56     11.32 o 
  -5   7   7        1.14        0.69      3.28 o 
  -4   7   7      154.60      155.49      5.70 o 
  -3   7   7      835.75      866.63     20.78 o 
  -2   7   7      134.96      125.12      4.17 o 
  -1   7   7       41.40       56.21      2.95 o 
   0   7   7      146.78      138.53      5.22 o 
   1   7   7      142.92      149.25      4.70 o 
   2   7   7       68.56       68.81      4.35 o 
   3   7   7      147.67      147.74      5.85 o 
   4   7   7       19.26       10.64      5.27 o 
   5   7   7      275.54      278.97     13.67 o 
   6   7   7        5.13        2.10      5.73 o 
   7   7   7        0.50        6.84      6.51 o 
   8   7   7       50.09       49.60     17.48 o 
  -9   8   7        8.42        8.07      6.77 o 
  -8   8   7        0.44       -6.63      6.81 o 
  -7   8   7      226.86      204.77      8.96 o 
  -6   8   7      251.44      235.02      9.27 o 
  -5   8   7       49.03       58.60      5.11 o 
  -4   8   7      307.65      298.53      8.75 o 
  -3   8   7      153.09      149.91      5.61 o 
  -2   8   7       80.70       89.85      4.05 o 
  -1   8   7       72.12       66.83      8.29 o 
   0   8   7       30.50       29.82      2.70 o 
   1   8   7       54.63       61.13      3.35 o 
   2   8   7        0.02       -2.38      2.59 o 
   3   8   7      555.31      548.68     16.81 o 
   4   8   7       25.08       43.35      7.61 o 
   5   8   7        6.70       12.14      5.67 o 
   6   8   7        0.37       -0.48      5.92 o 
   7   8   7        7.52        3.88      6.61 o 
   8   8   7       17.71       27.04      8.75 o 
  -9   9   7        3.15        1.37      6.51 o 
  -8   9   7        1.52       -1.33      5.64 o 
  -7   9   7       11.40        7.26      5.18 o 
  -6   9   7       71.44       84.30      7.40 o 
  -5   9   7      469.43      503.79     15.55 o 
  -4   9   7       19.03       20.50      3.16 o 
  -3   9   7        1.33        1.06      2.49 o 
  -2   9   7       22.73       13.43      2.43 o 
  -1   9   7       28.43       28.48      3.56 o 
   0   9   7        7.90        8.76      2.17 o 
   1   9   7      127.11      127.10      4.88 o 
   2   9   7      363.27      369.35     10.51 o 
   3   9   7      295.34      297.35     17.42 o 
   4   9   7      876.00      889.22     48.50 o 
   5   9   7      295.92      311.26     21.26 o 
   6   9   7       86.37      105.94     10.40 o 
   7   9   7       27.76       28.31      7.72 o 
   8   9   7        0.12      -11.50     16.41 o 
  -9  10   7        0.95       -2.30      6.74 o 
  -8  10   7        4.03        3.70      5.77 o 
  -7  10   7        9.13        5.09      5.71 o 
  -6  10   7        6.29        3.40      4.80 o 
  -5  10   7        0.16       -2.69      3.20 o 
  -4  10   7      225.17      212.62      7.19 o 
  -3  10   7        7.14        6.81      2.70 o 
  -2  10   7        0.52       -1.24      2.00 o 
  -1  10   7        2.50        0.36      2.10 o 
   0  10   7      645.13      624.57     32.83 o 
   1  10   7      841.25      858.27     18.61 o 
   2  10   7       22.59       16.20      3.23 o 
   3  10   7      489.80      498.33     20.08 o 
   4  10   7      155.80      112.22      9.86 o 
   5  10   7       34.95       28.31      7.17 o 
   6  10   7       20.57       12.97      6.89 o 
   7  10   7        9.69       12.77     10.22 o 
   8  10   7        3.39        6.17      8.36 o 
  -9  11   7        2.23       10.21      6.65 o 
  -8  11   7       17.34       20.45      6.62 o 
  -7  11   7       34.63       20.57      6.53 o 
  -6  11   7       86.71       95.79      8.69 o 
  -5  11   7      249.00      225.60     11.15 o 
  -4  11   7      236.24      231.03      7.62 o 
  -3  11   7       67.09       63.46      5.72 o 
  -2  11   7      162.43      135.69      4.76 o 
  -1  11   7        0.03       -0.68      2.23 o 
   0  11   7        6.37        6.73      2.41 o 
   1  11   7      190.78      207.80      6.98 o 
   2  11   7        0.04       -1.89      5.26 o 
   3  11   7       61.24       79.66     17.34 o 
   4  11   7       93.18       86.27      8.97 o 
   5  11   7      194.66      172.32     11.50 o 
   6  11   7        1.57       -3.83      6.17 o 
   7  11   7        1.00        2.59      7.62 o 
   8  11   7        0.21        1.24      8.15 o 
  -9  12   7        5.10        8.67     10.24 o 
  -8  12   7       19.52       18.77      7.55 o 
  -7  12   7       15.35       14.24      8.17 o 
  -6  12   7       34.40       24.85      6.00 o 
  -5  12   7        0.91       -2.29      4.28 o 
  -4  12   7        2.23       -2.01      3.54 o 
  -3  12   7       31.44       32.67      4.06 o 
  -2  12   7       25.96       20.79      3.40 o 
  -1  12   7      187.00      191.60      6.51 o 
   0  12   7        7.03        2.77      2.76 o 
   1  12   7        6.40        7.49      3.16 o 
   2  12   7       95.08       93.44      7.35 o 
   3  12   7       89.27      103.09      9.12 o 
   4  12   7        0.15       -5.05      5.05 o 
   5  12   7       22.39       21.01      6.64 o 
   6  12   7       10.39        5.15      7.04 o 
   7  12   7       62.28       88.93     10.63 o 
  -8  13   7        0.17       -2.91      6.34 o 
  -7  13   7        5.10       -1.76      6.00 o 
  -6  13   7        6.11        1.93      5.50 o 
  -5  13   7       62.65       65.67     10.24 o 
  -4  13   7       33.02       34.02      4.67 o 
  -3  13   7       88.41       80.03      8.21 o 
  -2  13   7      464.21      474.69     12.85 o 
   0  13   7       10.43       11.79      3.39 o 
   1  13   7        2.00       -3.27      3.27 o 
   2  13   7        0.01       -2.78      4.96 o 
   3  13   7       15.61       26.93      6.35 o 
   4  13   7        6.23        6.72      5.75 o 
   5  13   7       98.19      104.59     10.12 o 
   6  13   7        4.81        4.40      6.94 o 
   7  13   7       44.27       43.45     11.27 o 
  -8  14   7       70.82       77.22     10.62 o 
  -7  14   7       12.38        7.21      6.43 o 
  -6  14   7        0.93       -0.70      6.92 o 
  -5  14   7       87.16       88.64      7.69 o 
  -4  14   7       20.55       20.47      9.53 o 
  -3  14   7       11.29       10.08      3.96 o 
  -2  14   7      253.63      240.48      9.32 o 
  -1  14   7      395.57      404.18     16.59 o 
   0  14   7       94.64       93.35      6.40 o 
   1  14   7        6.95        4.89      4.07 o 
   2  14   7       22.22       14.09      5.82 o 
   3  14   7       33.73       26.44      6.70 o 
   4  14   7      133.04      121.22      9.11 o 
   5  14   7        0.25       -3.18      6.14 o 
   6  14   7        1.32        5.12      7.53 o 
   7  14   7       28.79       37.66     18.79 o 
  -8  15   7       10.09       -2.17      7.45 o 
  -7  15   7        0.04        8.57      6.66 o 
  -6  15   7       65.77       68.92     12.78 o 
  -5  15   7       89.36      115.83      9.44 o 
  -4  15   7      143.71      148.04      9.37 o 
  -3  15   7        6.20        5.38      4.86 o 
  -2  15   7        7.59        6.95      4.35 o 
  -1  15   7       36.31       29.81      4.89 o 
   0  15   7      240.55      234.66     11.45 o 
   1  15   7        1.44        0.26      5.20 o 
   2  15   7      149.60      140.05      9.22 o 
   3  15   7       31.29       24.75      6.83 o 
   4  15   7       63.78       63.42      8.97 o 
   5  15   7       41.68       60.85      9.00 o 
   6  15   7       13.49        4.86      7.35 o 
  -7  16   7       17.16       20.26      7.63 o 
  -6  16   7       15.39        8.58      7.44 o 
  -5  16   7       16.39       10.47      8.36 o 
  -4  16   7       28.07       28.55      6.65 o 
  -3  16   7       92.93      106.19      8.11 o 
  -2  16   7        3.89        5.93      4.37 o 
  -1  16   7      107.20      101.75      6.41 o 
   0  16   7       78.32       81.05     10.33 o 
   1  16   7       76.27       81.81      9.15 o 
   2  16   7       11.43        9.60      6.92 o 
   3  16   7       23.95       15.08      6.63 o 
   4  16   7        7.08       -2.47      6.38 o 
   5  16   7       54.24       61.77     10.80 o 
   6  16   7       14.22        4.33      7.49 o 
  -7  17   7       10.01       10.88     10.03 o 
  -6  17   7        1.22       -6.95      8.42 o 
  -5  17   7        1.31        0.08      8.54 o 
  -4  17   7       31.65       27.45      6.86 o 
  -3  17   7       21.14       33.41      7.13 o 
  -2  17   7        8.10        5.04      4.33 o 
  -1  17   7        1.21       -2.36      5.07 o 
   0  17   7       14.30       12.12      4.79 o 
   1  17   7       68.28       94.42      9.93 o 
   2  17   7       21.20       24.23      7.51 o 
   3  17   7       59.82       82.82     10.65 o 
   4  17   7       10.78       21.51      7.42 o 
   5  17   7        0.26       -1.63      8.31 o 
   6  17   7       50.45       48.70     12.44 o 
  -6  18   7       17.98        9.97      9.50 o 
  -5  18   7        0.82       16.01      8.69 o 
  -4  18   7        6.29        2.19      6.31 o 
  -3  18   7        5.49        0.30      7.52 o 
  -2  18   7       51.10       40.68     13.34 o 
  -1  18   7       44.47       51.04      6.42 o 
   0  18   7       21.22       23.54      5.40 o 
   1  18   7        6.59        8.66      6.75 o 
   2  18   7       25.25       18.72      7.17 o 
   3  18   7       35.29       46.70      8.93 o 
   4  18   7        0.32        6.89      7.56 o 
   5  18   7        9.43        7.37      7.83 o 
  -6  19   7       15.43        7.45     10.39 o 
  -5  19   7       35.52       42.35     10.90 o 
  -4  19   7        0.58        3.98      9.97 o 
  -3  19   7        9.52       26.77      7.31 o 
  -2  19   7       16.16       14.00      6.58 o 
  -1  19   7       46.20       45.18      6.45 o 
   0  19   7        8.44        7.34      5.28 o 
   1  19   7        9.61        7.15      7.09 o 
   2  19   7        3.59       -0.99      8.20 o 
   3  19   7       16.26       12.14      7.87 o 
   4  19   7        1.65       -1.92      7.86 o 
  -5  20   7        5.79        2.44     10.43 o 
  -4  20   7       19.97       23.97      7.76 o 
  -3  20   7        0.34        0.64      6.70 o 
  -2  20   7        1.46       -6.21      6.21 o 
  -1  20   7       13.19       14.39      5.68 o 
   0  20   7        1.91        1.88      6.60 o 
   1  20   7       35.12       38.40      8.65 o 
   2  20   7       12.28        6.75      7.56 o 
   3  20   7       22.01        8.71      8.13 o 
   4  20   7        6.55        3.21      8.32 o 
  -4  21   7        4.56        1.33      7.51 o 
  -3  21   7        3.30        6.40      7.31 o 
  -2  21   7        0.67       -3.55      6.32 o 
  -1  21   7        8.69        9.07      5.87 o 
   0  21   7       19.22       13.33      8.03 o 
   1  21   7        4.87       11.32      7.74 o 
   2  21   7        3.46        3.48      8.56 o 
   3  21   7        0.00       -7.88      7.88 o 
  -3  22   7       11.25       10.06      8.78 o 
  -2  22   7        1.07        5.81      7.68 o 
  -1  22   7        2.38       -6.11      6.26 o 
   0  22   7       50.80       43.20      9.83 o 
   1  22   7       66.57       75.78     10.98 o 
   2  22   7        1.65       -7.06      9.70 o 
 -10   0   8        1.43       14.42     10.65 o 
  -9   0   8        3.71        5.36      8.92 o 
  -8   0   8      165.60      161.01     14.21 o 
  -7   0   8        4.48       10.20      7.36 o 
  -6   0   8     1159.28     1081.37     52.32 o 
  -5   0   8      201.53      170.44     13.41 o 
  -4   0   8        1.68       -2.46      4.80 o 
  -3   0   8      225.45      216.60     14.13 o 
  -2   0   8      250.44      300.25     16.73 o 
  -1   0   8       16.17       13.02      2.94 o 
   0   0   8      304.80      263.12     15.64 o 
   1   0   8      350.81      306.35     17.58 o 
   2   0   8      961.86      957.64     32.90 o 
   3   0   8      288.81      301.95     17.87 o 
   4   0   8      293.25      284.93     13.01 o 
   5   0   8       64.61       42.35     10.28 o 
   6   0   8       77.36       65.19     11.73 o 
   7   0   8        0.84       -7.34      9.02 o 
   8   0   8       34.04       33.24     12.29 o 
 -10   1   8       26.13        9.76      7.83 o 
  -9   1   8       16.21        9.05      7.70 o 
  -8   1   8       28.19       19.71      6.61 o 
  -7   1   8      176.61      158.92      9.34 o 
  -6   1   8     1242.13     1220.22     43.63 o 
  -5   1   8      271.14      272.26     12.37 o 
  -4   1   8        0.27       -1.23      3.67 o 
  -3   1   8      203.55      193.73      7.41 o 
  -2   1   8      614.60      606.17     17.31 o 
  -1   1   8       79.47       89.14      3.11 o 
   0   1   8        4.41        3.02      2.17 o 
   1   1   8       12.25        2.57      2.44 o 
   2   1   8       21.05       25.29      3.34 o 
   3   1   8       58.96       67.82      4.81 o 
   4   1   8       19.79       18.08      4.20 o 
   5   1   8       47.00       47.62      7.46 o 
   6   1   8       58.21       37.37     13.94 o 
   7   1   8        9.50        0.65      6.35 o 
   8   1   8        0.34       -1.00      7.29 o 
 -10   2   8        9.88       20.63      7.75 o 
  -9   2   8       13.49       24.68      7.03 o 
  -8   2   8        0.98       -4.95      4.95 o 
  -7   2   8      129.30      118.30      8.04 o 
  -6   2   8     1294.43     1228.72     41.57 o 
  -5   2   8        5.28        2.90      4.29 o 
  -4   2   8      783.72      794.03     27.64 o 
  -3   2   8       86.12       85.00      4.42 o 
  -2   2   8        3.53        2.12      1.76 o 
  -1   2   8      135.90      166.02      4.74 o 
   0   2   8        0.13       -0.58      1.50 o 
   1   2   8       36.49       29.52      3.22 o 
   2   2   8        2.37        3.43      2.74 o 
   3   2   8       29.39       27.02      3.62 o 
   4   2   8        3.27       -0.48      3.15 o 
   5   2   8       10.57        6.79      8.13 o 
   6   2   8       18.23       15.83      6.54 o 
   7   2   8       39.47       41.94      7.86 o 
   8   2   8        0.02       -6.67      6.67 o 
 -10   3   8        0.66       -5.23      7.53 o 
  -9   3   8       90.90      122.09      9.58 o 
  -8   3   8        0.05       -1.83      4.92 o 
  -7   3   8       79.73       93.77      8.36 o 
  -6   3   8       66.53       68.99      7.00 o 
  -5   3   8       98.99      104.17      9.95 o 
  -4   3   8       13.74       10.08      4.28 o 
  -3   3   8        2.81        2.21      2.11 o 
  -2   3   8      108.33      127.64      4.03 o 
  -1   3   8      160.04      161.55      5.30 o 
   0   3   8      112.52      105.47      3.95 o 
   1   3   8       24.27       21.95      3.04 o 
   2   3   8      228.00      239.18      9.89 o 
   3   3   8       25.80       24.43      3.65 o 
   4   3   8       48.52       63.33      5.81 o 
   5   3   8       88.34       87.22      8.96 o 
   6   3   8       21.41       20.09      8.83 o 
   7   3   8       19.12       11.70     16.42 o 
   8   3   8       16.62       -1.42      7.04 o 
 -10   4   8       73.68       79.09     10.83 o 
  -9   4   8       26.09       54.78     16.58 o 
  -8   4   8       12.07       13.28      6.40 o 
  -7   4   8       56.67       50.42      6.61 o 
  -6   4   8       36.18       43.36      6.46 o 
  -5   4   8       56.90       75.96      6.94 o 
  -4   4   8        0.85       -2.52      2.80 o 
  -3   4   8      154.52      162.95      5.55 o 
  -2   4   8      182.06      169.97      4.99 o 
  -1   4   8      308.88      296.57      7.31 o 
   0   4   8       18.01       14.65      2.42 o 
   1   4   8      106.42       98.55      4.53 o 
   2   4   8       30.04       16.50      3.30 o 
   3   4   8       97.89       98.91      5.91 o 
   4   4   8       24.87       37.44      5.99 o 
   5   4   8       24.61       26.47      6.25 o 
   6   4   8       17.43        6.81      5.94 o 
   7   4   8       18.89       10.88      7.04 o 
   8   4   8        9.75        5.66      7.57 o 
  -9   5   8        0.66       -0.08      6.13 o 
  -8   5   8       97.72       98.56      9.02 o 
  -7   5   8        7.59        4.01      6.03 o 
  -6   5   8        0.16       -0.16      4.55 o 
  -5   5   8      164.93      156.99      7.02 o 
  -4   5   8        8.55       12.07      3.42 o 
  -2   5   8      127.07      127.99      4.24 o 
  -1   5   8      181.85      160.34      5.08 o 
   0   5   8        3.96        4.06      1.93 o 
   1   5   8      834.02      774.57     19.08 o 
   2   5   8      353.68      350.88     10.15 o 
   3   5   8      117.87      134.17      5.75 o 
   4   5   8      162.40      175.52      7.90 o 
   5   5   8       20.65       15.07      5.83 o 
   6   5   8        0.27       -4.75      5.72 o 
   7   5   8       13.62       10.54      6.89 o 
   8   5   8       23.71       25.67      8.91 o 
  -9   6   8       12.75        5.08      5.09 o 
  -8   6   8       20.99       20.82      4.88 o 
  -7   6   8      128.11      114.74      6.69 o 
  -6   6   8      143.30      144.16      6.98 o 
  -5   6   8      250.99      250.46      9.39 o 
  -4   6   8      344.58      342.01     11.34 o 
  -3   6   8        2.52       -0.01      2.39 o 
  -2   6   8       69.73       68.37      3.27 o 
  -1   6   8        0.25        0.63      1.87 o 
   0   6   8        2.10        4.02      2.05 o 
   1   6   8       97.32       92.19      4.46 o 
   2   6   8        0.25        1.07      2.86 o 
   3   6   8      130.73      131.23      6.81 o 
   4   6   8        0.02       -3.71      3.71 o 
   5   6   8      222.02      258.20     18.87 o 
   6   6   8       81.38       78.44      9.34 o 
   7   6   8        0.02       -4.91      7.03 o 
   8   6   8       34.66       47.46      9.61 o 
  -9   7   8       10.62        2.80      8.80 o 
  -8   7   8        0.66        0.93      4.44 o 
  -7   7   8       94.82       93.47      7.01 o 
  -6   7   8       41.22       46.39      6.22 o 
  -5   7   8      100.65       94.13      5.67 o 
  -4   7   8        0.02        1.30      3.33 o 
  -3   7   8      452.36      451.93     14.77 o 
  -2   7   8        8.12        5.06      2.13 o 
  -1   7   8       73.28       63.31      3.27 o 
   0   7   8       29.35       22.08      2.62 o 
   1   7   8      882.26      775.44     27.43 o 
   2   7   8       18.95       13.34      5.79 o 
   3   7   8       44.77       27.29      6.58 o 
   4   7   8      384.58      380.36     23.36 o 
   5   7   8       27.63       20.91     12.04 o 
   6   7   8       98.06      119.39     15.70 o 
   7   7   8       26.20       13.99      6.97 o 
   8   7   8        0.67       -7.45      7.45 o 
  -9   8   8        0.48       -6.86      6.86 o 
  -8   8   8       18.32       14.59      6.41 o 
  -7   8   8       17.32       21.35      6.32 o 
  -6   8   8        1.44        0.65      3.77 o 
  -5   8   8       76.49       84.01      8.03 o 
  -4   8   8        7.43       11.64      3.59 o 
  -3   8   8       86.46       91.92      4.51 o 
  -2   8   8       29.45       16.10      3.71 o 
  -1   8   8        2.99        3.82      2.17 o 
   0   8   8        0.07       -2.23      2.23 o 
   1   8   8      290.75      298.46      8.89 o 
   2   8   8       62.64       60.72      4.43 o 
   3   8   8       69.56       81.77      5.21 o 
   4   8   8       99.61      100.08      6.17 o 
   5   8   8       29.50       43.65      7.39 o 
   6   8   8        1.93        5.44      6.19 o 
   7   8   8        1.16       -6.73      6.86 o 
   8   8   8        1.33       -3.72      7.99 o 
  -9   9   8        4.64        3.87      7.34 o 
  -8   9   8       26.05       17.14      6.37 o 
  -7   9   8       45.22       37.83      6.98 o 
  -6   9   8        0.02       -3.65      3.65 o 
  -5   9   8      180.86      149.00      6.96 o 
  -4   9   8      479.78      446.66     14.07 o 
  -3   9   8       24.75       28.39      3.44 o 
  -2   9   8       30.82       30.68      2.95 o 
  -1   9   8        0.46        2.91      2.18 o 
   0   9   8       15.12       13.09      2.53 o 
   1   9   8       90.61       93.44      4.64 o 
   2   9   8        0.50       -0.86      3.02 o 
   3   9   8      348.19      380.09     14.69 o 
   4   9   8       11.28       10.81      6.01 o 
   5   9   8       43.85       41.09      7.80 o 
   6   9   8        1.81        1.70      6.54 o 
   7   9   8        1.77        3.93      7.16 o 
   8   9   8        4.91        0.81     11.38 o 
  -9  10   8        1.45        5.89      7.16 o 
  -8  10   8        5.22       -3.18      6.20 o 
  -7  10   8       10.92       -1.70      5.18 o 
  -6  10   8       35.51       30.08      6.18 o 
  -5  10   8        1.69        1.16      3.66 o 
  -4  10   8       25.21       27.86      5.37 o 
  -3  10   8        8.65        9.86      3.07 o 
  -2  10   8       22.48       16.55      2.63 o 
  -1  10   8       14.10       12.67      4.11 o 
   0  10   8      335.52      350.23      8.87 o 
   1  10   8      439.00      416.13     15.99 o 
   2  10   8       13.49        9.26      3.23 o 
   3  10   8        0.05       -2.29      5.37 o 
   4  10   8        0.11       -5.24      5.24 o 
   5  10   8       16.58       -0.62      5.85 o 
   6  10   8       11.81        2.07      9.73 o 
   7  10   8        8.22        4.26      7.66 o 
  -8  11   8       15.51       16.87      7.11 o 
  -7  11   8        8.89       11.09      7.03 o 
  -6  11   8        0.40       -1.40      5.18 o 
  -5  11   8       22.20       19.95      5.39 o 
  -4  11   8        4.89        7.43      3.19 o 
  -3  11   8       13.67        8.15      2.99 o 
  -2  11   8        0.32        0.28      2.30 o 
  -1  11   8       46.61       49.10      3.56 o 
   0  11   8      142.82      143.41      5.79 o 
   1  11   8      208.22      233.03      7.68 o 
   2  11   8      249.20      247.28      9.68 o 
   3  11   8       42.39       55.74      7.50 o 
   4  11   8       64.23       72.18      8.73 o 
   5  11   8        0.54       -0.30      6.36 o 
   6  11   8        3.61       -0.06      6.73 o 
   7  11   8        0.35       -6.31      7.53 o 
  -8  12   8        3.03       -1.48      6.52 o 
  -7  12   8        3.64        5.99      5.98 o 
  -6  12   8       16.65       13.02      5.97 o 
  -5  12   8      130.37      121.62      8.69 o 
  -4  12   8        4.87        3.67      4.52 o 
  -3  12   8        0.54       -2.56      2.74 o 
  -2  12   8       53.10       48.47      4.55 o 
  -1  12   8        0.87       -0.66      2.94 o 
   0  12   8      172.23      146.73     13.99 o 
   1  12   8        9.76        6.24      3.95 o 
   2  12   8       55.41       56.53      5.70 o 
   3  12   8       77.49       83.14     17.68 o 
   4  12   8      149.33      138.38      9.55 o 
   5  12   8       21.79       13.82      7.95 o 
   6  12   8       50.00       60.54      9.17 o 
   7  12   8        0.00       -2.11      8.63 o 
  -8  13   8       21.77       18.02      6.93 o 
  -7  13   8        0.07        3.43      9.07 o 
  -6  13   8       43.98       33.35      6.66 o 
  -5  13   8       94.86      115.09      8.82 o 
  -4  13   8        2.82        1.24      4.47 o 
  -3  13   8       88.67       82.34      6.83 o 
  -2  13   8       52.13       47.38      6.19 o 
  -1  13   8       55.26       62.20      4.92 o 
   0  13   8        2.74        0.84      3.01 o 
   1  13   8      135.51      129.87      7.07 o 
   2  13   8       34.18       37.76      7.10 o 
   3  13   8        1.01       -1.80      5.31 o 
   4  13   8       61.66       75.86     10.46 o 
   5  13   8       94.07      117.03     10.20 o 
   6  13   8       28.91       13.90      9.61 o 
   7  13   8       12.01       14.46      8.61 o 
  -8  14   8        5.76       -4.30      7.42 o 
  -7  14   8        0.83       -2.74      6.19 o 
  -6  14   8        0.67       -0.27      6.06 o 
  -5  14   8        0.00       -4.29      5.54 o 
  -4  14   8       35.63       32.27      5.88 o 
  -3  14   8       25.20       21.61      5.66 o 
  -2  14   8       14.23       15.24      5.23 o 
  -1  14   8       32.59       19.06      8.03 o 
   0  14   8       58.25       67.81      5.26 o 
   1  14   8       27.20       34.26      5.07 o 
   2  14   8      209.74      195.84     13.28 o 
   3  14   8       18.42       19.64      7.39 o 
   4  14   8       24.91       22.13      7.38 o 
   5  14   8      128.10      140.17     11.02 o 
   6  14   8        6.95       12.04      7.76 o 
  -7  15   8        9.79        9.96      7.18 o 
  -6  15   8        0.35       -1.19      5.98 o 
  -5  15   8       40.31       38.95      6.89 o 
  -4  15   8       73.90       78.51      8.59 o 
  -3  15   8       26.88       11.82     11.43 o 
  -2  15   8      186.45      217.93     16.68 o 
  -1  15   8        9.06        6.35      4.82 o 
   0  15   8       73.87       73.78      6.43 o 
   1  15   8       71.78       95.09      7.96 o 
   2  15   8        4.41       -5.87      7.46 o 
   3  15   8        4.55       -3.74      6.18 o 
   4  15   8        1.27        4.24      6.90 o 
   5  15   8       36.68       57.80      9.27 o 
   6  15   8       24.01       17.63      8.52 o 
  -7  16   8        0.53        2.12      7.45 o 
  -6  16   8        0.16        2.34      9.25 o 
  -5  16   8       41.70       30.47      9.56 o 
  -4  16   8       24.48       34.75      7.02 o 
  -3  16   8       57.48       66.46     20.87 o 
  -2  16   8      112.96      112.16      8.32 o 
  -1  16   8       26.10       18.84      4.86 o 
   0  16   8       42.84       44.27      5.92 o 
   1  16   8        7.07       12.41      6.36 o 
   2  16   8       24.11       26.40      7.08 o 
   3  16   8        2.32       -2.35      7.45 o 
   4  16   8        0.29       -3.39      6.74 o 
   5  16   8       27.55       15.25     10.46 o 
  -6  17   8       12.01       13.63      9.70 o 
  -5  17   8       10.47        5.77      7.84 o 
  -4  17   8        3.66        4.18      6.05 o 
  -3  17   8        0.41       -3.38      5.71 o 
  -2  17   8        1.07        0.44      5.58 o 
  -1  17   8      140.73      145.78      7.72 o 
   0  17   8       48.68       52.64      6.25 o 
   1  17   8       79.15      100.83     18.08 o 
   2  17   8       71.20       85.08     10.14 o 
   3  17   8        2.82        4.53      7.24 o 
   4  17   8        3.69        3.92      6.96 o 
   5  17   8        0.01        8.35      7.93 o 
  -6  18   8        3.08       10.90     10.51 o 
  -5  18   8        4.87       -2.54      8.92 o 
  -4  18   8        5.07        3.88      6.85 o 
  -3  18   8       18.14       22.30      8.63 o 
  -2  18   8       10.03        0.77      6.33 o 
  -1  18   8        0.48       -4.21      6.10 o 
   0  18   8       12.72        2.82      6.38 o 
   1  18   8       34.51       43.67      9.57 o 
   2  18   8        1.02       -3.56      6.91 o 
   3  18   8        7.94        8.13      7.91 o 
   4  18   8        0.23       -7.32      7.32 o 
  -5  19   8       29.20       14.29      9.95 o 
  -4  19   8       59.90       88.02     26.96 o 
  -3  19   8       22.19       12.43      9.91 o 
  -2  19   8        0.34       -6.31      6.31 o 
  -1  19   8        0.36        7.33      8.45 o 
   0  19   8       35.95       45.38      6.51 o 
   1  19   8        0.00       -5.01      6.98 o 
   2  19   8        3.47        5.45     10.44 o 
   3  19   8       23.12       27.69      8.73 o 
   4  19   8        0.95       -2.63      7.93 o 
  -4  20   8        1.55       12.53      7.94 o 
  -3  20   8       19.27       22.42      8.89 o 
  -2  20   8        3.56       -1.70      7.61 o 
  -1  20   8        2.18        9.52      6.82 o 
   0  20   8        1.42       -3.74      6.52 o 
   1  20   8        0.02       -7.33      7.33 o 
   2  20   8        4.12        1.92      9.08 o 
   3  20   8       16.98       19.99     12.91 o 
  -3  21   8        0.40       -5.09      7.33 o 
  -2  21   8        0.67       -4.78      8.80 o 
  -1  21   8        5.20        5.14     12.61 o 
   0  21   8       26.30       19.02      8.40 o 
   1  21   8        4.11       -1.49      7.92 o 
   2  21   8        0.00       -2.44      9.77 o 
  -1  22   8       17.77        5.00      9.33 o 
   0  22   8        8.62       13.68      8.61 o 
  -9   1   9       77.10       88.37      9.82 o 
  -8   1   9       34.91       42.95      9.85 o 
  -7   1   9       44.11       36.48      6.31 o 
  -6   1   9      558.59      538.01     21.01 o 
  -5   1   9      137.29      122.65     11.44 o 
  -4   1   9       11.73       13.18      4.37 o 
  -3   1   9       53.86       56.27      5.99 o 
  -2   1   9        0.06       -0.75      1.96 o 
  -1   1   9       81.23       82.65      4.03 o 
   0   1   9      356.59      328.28     26.36 o 
   1   1   9        0.07        0.95      2.67 o 
   2   1   9       38.77       45.92      6.85 o 
   3   1   9        8.78        8.42      3.23 o 
   4   1   9       38.67       24.64      3.98 o 
   5   1   9        2.49       -5.63      5.63 o 
   6   1   9        3.49        6.69      6.38 o 
   7   1   9       23.51       27.04      7.84 o 
   8   1   9       68.81       92.58     16.54 o 
  -9   2   9        8.33        8.77      6.71 o 
  -8   2   9        5.64       12.74      6.37 o 
  -7   2   9        9.77        7.72      5.43 o 
  -6   2   9       37.13       20.57      5.46 o 
  -5   2   9      122.71      128.90      8.15 o 
  -4   2   9      215.02      189.04      9.76 o 
  -3   2   9        0.32        5.03      2.96 o 
  -2   2   9       72.15       82.64      4.78 o 
  -1   2   9        2.20       -0.35      2.43 o 
   0   2   9      120.22      109.80      7.22 o 
   1   2   9      163.15      176.18      6.75 o 
   2   2   9       23.76       16.86      3.35 o 
   3   2   9       64.65       70.25      5.19 o 
   4   2   9        0.00       -3.23      3.23 o 
   5   2   9       23.31        5.30      6.12 o 
   6   2   9        0.12        8.87      6.52 o 
   7   2   9       79.36       67.79     17.36 o 
   8   2   9       29.47       33.06      8.75 o 
  -9   3   9      113.69      137.82     12.30 o 
  -8   3   9       76.55       89.74      9.04 o 
  -7   3   9        0.07       -4.86      4.86 o 
  -6   3   9        5.56        2.25      7.88 o 
  -5   3   9       18.73       19.41      7.56 o 
  -4   3   9      445.81      416.60     16.36 o 
  -3   3   9      429.65      410.24     12.79 o 
  -2   3   9       23.65       17.51      2.83 o 
  -1   3   9       14.70       10.28      2.71 o 
   0   3   9       10.99        6.29      2.52 o 
   1   3   9      318.91      322.98      9.51 o 
   2   3   9      300.60      292.79      9.08 o 
   3   3   9       47.00       35.92      4.22 o 
   4   3   9       71.52       67.41      5.25 o 
   5   3   9       24.93       14.37      6.23 o 
   6   3   9        0.33       -2.07      6.23 o 
   7   3   9        3.05        2.16      7.10 o 
   8   3   9        0.40       -5.67      8.16 o 
  -9   4   9        3.12       10.63      9.11 o 
  -8   4   9        0.03       -4.59      5.36 o 
  -7   4   9        0.56        2.87      5.32 o 
  -6   4   9      266.06      261.90     12.62 o 
  -5   4   9      191.16      182.98      7.77 o 
  -4   4   9      152.12      143.71     11.07 o 
  -3   4   9      125.60      131.58      6.08 o 
  -2   4   9      374.46      381.01      9.14 o 
  -1   4   9      314.97      316.35      7.88 o 
   1   4   9      508.94      517.07     13.72 o 
   2   4   9      362.98      355.11     14.00 o 
   3   4   9        6.95        3.32      3.11 o 
   4   4   9       14.99        8.17      3.73 o 
   5   4   9       16.47       13.81      6.28 o 
   6   4   9       18.62       17.39      6.72 o 
   7   4   9        0.56       -1.96      7.08 o 
   8   4   9        2.73        0.74      8.01 o 
  -9   5   9        3.09       -5.57      6.74 o 
  -8   5   9       32.58       41.46      7.22 o 
  -7   5   9      140.23      134.53      9.03 o 
  -6   5   9       91.47      100.58      6.64 o 
  -5   5   9      148.38      147.47      6.96 o 
  -4   5   9      137.78      136.00      6.43 o 
  -3   5   9      163.93      173.24      7.03 o 
  -2   5   9      102.49       95.70      3.86 o 
  -1   5   9       30.87       30.99      3.24 o 
   0   5   9        7.08        2.40      2.45 o 
   1   5   9       21.02       23.64      3.50 o 
   2   5   9      171.17      156.59      6.25 o 
   3   5   9      191.69      201.15      7.31 o 
   4   5   9       80.60       67.54      6.13 o 
   5   5   9       42.66       45.01     10.46 o 
   6   5   9       17.22        6.98      6.48 o 
   7   5   9        9.77        3.83      9.99 o 
   8   5   9        0.00       -1.74      8.22 o 
  -9   6   9       14.25        4.47      9.63 o 
  -8   6   9        0.20       -4.70      4.70 o 
  -7   6   9       59.07       65.64      9.64 o 
  -6   6   9        2.77        1.17      3.83 o 
  -5   6   9      179.26      183.45      7.88 o 
  -4   6   9      298.85      277.95     10.02 o 
  -3   6   9       39.05       43.15      3.67 o 
  -2   6   9       60.61       56.35      3.91 o 
  -1   6   9       28.39       27.34      2.72 o 
   0   6   9      134.16      134.74      6.07 o 
   1   6   9      161.87      171.13      6.37 o 
   2   6   9       97.26      106.05      6.14 o 
   3   6   9        8.02        4.62      3.24 o 
   4   6   9       34.18       47.00      7.98 o 
   5   6   9       69.30       97.84     27.33 o 
   6   6   9       82.41       84.36     20.18 o 
   7   6   9        1.83       -6.39     12.82 o 
  -9   7   9        0.14       -8.90      8.90 o 
  -8   7   9       33.73       39.59      9.99 o 
  -7   7   9       24.06       20.19      4.73 o 
  -6   7   9        7.19        0.25      3.80 o 
  -5   7   9      192.51      182.87      7.87 o 
  -4   7   9       68.89       88.96      6.15 o 
  -3   7   9       13.89        8.39      5.78 o 
  -2   7   9       98.40      100.41      4.60 o 
  -1   7   9        0.53       -0.38      2.24 o 
   0   7   9      446.44      457.27     22.01 o 
   1   7   9        0.02        0.56      2.83 o 
   2   7   9      127.89      113.28      5.34 o 
   3   7   9       54.21       63.14      9.86 o 
   4   7   9      122.32      103.86      8.87 o 
   5   7   9       13.72        6.37      6.61 o 
   6   7   9        0.30        1.51      6.72 o 
   7   7   9        5.54        1.94      6.67 o 
  -9   8   9        0.06       -6.65      6.66 o 
  -8   8   9        9.58        4.52      6.17 o 
  -7   8   9        0.32       -1.50      4.61 o 
  -6   8   9       45.70       47.13      5.49 o 
  -5   8   9       38.47       40.45      6.32 o 
  -4   8   9      773.90      754.42     21.86 o 
  -3   8   9       24.69       15.17      3.12 o 
  -2   8   9      100.01       91.09      4.66 o 
  -1   8   9      102.19      100.55      4.05 o 
   0   8   9       16.09        8.77      2.55 o 
   1   8   9      319.42      294.38     13.12 o 
   2   8   9       75.11       76.10     17.50 o 
   3   8   9        2.61        2.80      3.25 o 
   4   8   9        0.70       -2.27      4.16 o 
   5   8   9        0.05       -3.49      9.83 o 
   6   8   9       11.06       13.49      6.99 o 
   7   8   9        4.47       -1.78      7.28 o 
  -9   9   9       19.64       19.46      7.12 o 
  -8   9   9        0.05       -3.59      6.38 o 
  -7   9   9        4.11        0.03      5.60 o 
  -6   9   9        5.02        4.68      4.21 o 
  -5   9   9      192.47      186.51      8.10 o 
  -4   9   9      125.97      132.85      6.65 o 
  -3   9   9        4.71        2.51      2.81 o 
  -2   9   9        1.34        0.53      2.45 o 
  -1   9   9       35.92       39.96      3.26 o 
   0   9   9      164.43      157.34      5.83 o 
   1   9   9       94.70       96.91      6.93 o 
   2   9   9       63.39       67.73      5.57 o 
   3   9   9       17.36       21.98      4.18 o 
   4   9   9      385.44      342.40     24.19 o 
   5   9   9       13.00       10.05      6.76 o 
   6   9   9        0.23       -6.60      6.60 o 
   7   9   9        3.88        3.60     10.71 o 
  -8  10   9       24.61       32.74      6.93 o 
  -7  10   9        8.05       -1.75      6.35 o 
  -6  10   9       30.66       24.65      6.16 o 
  -5  10   9        4.35        6.72      4.08 o 
  -4  10   9       19.46       16.79      4.00 o 
  -3  10   9       24.60       19.39      3.46 o 
  -2  10   9      215.01      204.15     21.11 o 
  -1  10   9       10.93       13.23      3.28 o 
   0  10   9      191.18      205.03      6.17 o 
   1  10   9       17.91       15.85      3.29 o 
   2  10   9       34.29       43.02      4.50 o 
   3  10   9       24.04       26.28      6.32 o 
   4  10   9       20.98       29.85      7.50 o 
   5  10   9       11.34       11.24      6.71 o 
   6  10   9        8.19        6.09      7.41 o 
   7  10   9        0.32       -1.49      8.14 o 
  -8  11   9        7.94        6.00      7.02 o 
  -7  11   9        1.47       -5.06      5.28 o 
  -6  11   9        0.88        7.37      5.51 o 
  -5  11   9       41.07       39.67      6.32 o 
  -4  11   9      259.18      234.13      9.15 o 
  -3  11   9      411.94      391.39     11.10 o 
  -2  11   9      152.22      128.92     10.61 o 
  -1  11   9       55.97       51.88      6.16 o 
   0  11   9       74.59       73.22      4.32 o 
   1  11   9      254.02      263.28     10.06 o 
   2  11   9       40.22       45.13      5.58 o 
   3  11   9       11.20        7.07     11.10 o 
   4  11   9        3.81        1.42      6.46 o 
   5  11   9        7.07       -1.96      6.61 o 
   6  11   9        5.69        5.67      7.71 o 
   7  11   9        4.05       14.19      8.49 o 
  -8  12   9        0.98       -0.15      6.98 o 
  -7  12   9       36.49       35.75      8.34 o 
  -6  12   9       49.01       38.64     11.08 o 
  -5  12   9       96.96      105.39      8.53 o 
  -4  12   9        1.19       -4.66      4.66 o 
  -3  12   9        6.42        6.49      3.14 o 
  -2  12   9      167.27      168.12      6.37 o 
  -1  12   9       70.09       81.80      5.18 o 
   0  12   9      618.07      642.09     16.88 o 
   1  12   9        2.14        2.58      3.92 o 
   2  12   9      272.20      276.16     10.76 o 
   3  12   9        9.47        4.84      5.91 o 
   4  12   9       17.16        8.94      6.69 o 
   5  12   9       10.75       11.85      7.31 o 
   6  12   9        2.65        0.11     12.70 o 
  -7  13   9        2.76       -3.32      6.44 o 
  -6  13   9       17.23       12.72      6.27 o 
  -5  13   9       98.14      120.63      8.81 o 
  -4  13   9        0.65       -4.79      4.79 o 
  -3  13   9        2.07        6.17      3.86 o 
  -2  13   9       21.53       27.54      5.00 o 
  -1  13   9       64.11       73.71      5.28 o 
   0  13   9       68.08       87.21      6.45 o 
   1  13   9        7.87        0.70      4.28 o 
   2  13   9       23.14       22.05      5.08 o 
   3  13   9       11.76        9.91      8.65 o 
   4  13   9        1.72        6.36      9.81 o 
   5  13   9        1.10       -0.03      6.68 o 
   6  13   9        7.83       18.34      8.08 o 
  -7  14   9        2.74        0.07      8.13 o 
  -6  14   9       16.17        7.53      6.28 o 
  -5  14   9        0.64        0.13      6.04 o 
  -4  14   9        1.06       -2.87      5.01 o 
  -3  14   9        7.28        1.36      5.08 o 
  -2  14   9      193.09      196.72     10.43 o 
  -1  14   9       50.92       47.56      5.71 o 
   0  14   9        6.85        1.44      3.45 o 
   1  14   9        5.88        1.31      5.20 o 
   2  14   9       39.33       35.91      7.30 o 
   3  14   9        8.15        7.44     13.34 o 
   4  14   9        0.66       -0.40      6.49 o 
   5  14   9        6.07        0.66      7.77 o 
   6  14   9        0.05       -4.95      7.57 o 
  -7  15   9        9.68       12.39      7.80 o 
  -6  15   9       23.83       18.11      7.16 o 
  -5  15   9       23.13       23.48      6.52 o 
  -4  15   9        4.39        7.63      7.80 o 
  -3  15   9        3.56        1.62      5.55 o 
  -2  15   9        6.58       10.13      5.51 o 
  -1  15   9       21.27       11.67      7.15 o 
   0  15   9        1.35        2.07      4.57 o 
   1  15   9       56.44       60.23      6.41 o 
   2  15   9        5.84       -5.75      5.75 o 
   3  15   9        5.12        4.47      6.79 o 
   4  15   9        2.53       -3.04      6.90 o 
   5  15   9       14.52        8.82      8.26 o 
  -6  16   9        0.00       13.98      9.91 o 
  -5  16   9        1.86       -8.46      8.46 o 
  -4  16   9        2.49       -0.89      7.70 o 
  -3  16   9        6.33        8.67      6.36 o 
  -2  16   9       85.17      101.61      9.77 o 
  -1  16   9       99.24      107.33      8.11 o 
   0  16   9        0.64       -2.69      4.73 o 
   1  16   9        4.20        5.32      6.36 o 
   2  16   9        0.74       -1.36      6.29 o 
   3  16   9        0.66       -2.02     11.24 o 
   4  16   9        7.34        9.24      7.49 o 
   5  16   9        1.65       -0.44      7.64 o 
  -6  17   9        7.17        4.24      9.83 o 
  -5  17   9        2.30       19.45      9.76 o 
  -4  17   9       11.95       15.04      8.90 o 
  -3  17   9       89.61      114.28     16.14 o 
  -2  17   9       10.94        0.46      6.07 o 
  -1  17   9       36.20       36.43      8.55 o 
   0  17   9        9.30       15.48      5.43 o 
   1  17   9        0.29       -6.72      6.72 o 
   2  17   9        7.81       -2.06      6.80 o 
   3  17   9        8.40        9.43      7.25 o 
   4  17   9        6.86        3.36      7.72 o 
  -5  18   9        5.87        7.34     10.03 o 
  -4  18   9        3.40        2.17      9.06 o 
  -3  18   9       12.15        7.05      6.82 o 
  -2  18   9       18.42       16.25      6.92 o 
  -1  18   9       16.42       22.97      6.90 o 
   0  18   9        3.70       -5.88      5.88 o 
   1  18   9       43.51       38.37      8.26 o 
   2  18   9       34.46       47.12     20.13 o 
   3  18   9        1.01       11.90      7.90 o 
   4  18   9        3.33       -2.47      8.04 o 
  -4  19   9        0.04        7.90     10.14 o 
  -3  19   9        7.40       16.75      7.72 o 
  -2  19   9        0.03       -3.37      6.45 o 
  -1  19   9        4.71       -6.29      6.29 o 
   0  19   9        0.01        3.44      5.73 o 
   1  19   9        0.73       -4.62      7.69 o 
   2  19   9        0.91        4.61      8.18 o 
   3  19   9       16.36        8.08      8.69 o 
  -3  20   9        3.97        1.78      7.64 o 
  -2  20   9        4.87        1.08      7.20 o 
  -1  20   9       14.41       16.26      7.29 o 
   0  20   9        3.45       -6.98      7.84 o 
   1  20   9        4.98       -1.30      8.18 o 
   2  20   9        1.03       -1.10      8.58 o 
  -2  21   9       24.38       31.43      8.91 o 
  -1  21   9       27.72       28.89     13.13 o 
   0  21   9        2.46        2.91      8.48 o 
  -9   0  10       15.17        9.39      9.56 o 
  -8   0  10        3.25        3.14      8.15 o 
  -7   0  10      406.43      388.07     24.39 o 
  -6   0  10       43.29       44.73      9.37 o 
  -5   0  10      791.03      802.17     40.88 o 
  -4   0  10      218.53      207.89     14.61 o 
  -3   0  10       49.23       44.23      8.52 o 
  -2   0  10      220.19      233.85     15.14 o 
  -1   0  10      146.17      124.97     10.36 o 
   0   0  10       52.06       46.09      6.91 o 
   1   0  10        1.06        8.17      6.39 o 
   2   0  10       88.68      105.71     10.53 o 
   3   0  10      162.29      171.27      9.70 o 
   4   0  10        4.28       -4.76      4.86 o 
   5   0  10        6.85        2.44      8.52 o 
   6   0  10        5.83        7.26      9.83 o 
   7   0  10       22.05       16.82     11.09 o 
  -9   1  10        1.49        1.44      7.19 o 
  -8   1  10       25.37       33.58      6.93 o 
  -7   1  10       27.22       32.49      6.88 o 
  -6   1  10        6.98        6.73      5.47 o 
  -5   1  10        0.17       -4.05      4.70 o 
  -4   1  10       56.75       64.31      6.67 o 
  -3   1  10       20.87       19.23      5.56 o 
  -2   1  10        6.67        5.25      3.51 o 
  -1   1  10        7.84       10.25      2.94 o 
   0   1  10       11.51        7.53      2.91 o 
   1   1  10      707.77      720.30     18.47 o 
   2   1  10      102.32       99.49      5.53 o 
   3   1  10       72.98       83.53      6.51 o 
   4   1  10        0.11        0.79      3.74 o 
   5   1  10       29.89       27.98      7.88 o 
   6   1  10        2.00       -2.28      6.58 o 
   7   1  10        0.00       -5.05      7.36 o 
  -9   2  10        1.48        3.80      6.72 o 
  -8   2  10       61.55       81.42      9.12 o 
  -7   2  10        8.08        9.99      6.49 o 
  -6   2  10      170.48      160.08      9.73 o 
  -5   2  10      218.04      219.89     11.11 o 
  -4   2  10      111.14      107.81      5.84 o 
  -3   2  10        3.70        1.11      3.10 o 
  -2   2  10       18.28       14.51      3.35 o 
  -1   2  10        1.59        0.79      2.54 o 
   0   2  10      225.12      215.32     11.10 o 
   1   2  10       40.18       54.77      5.50 o 
   2   2  10      638.95      672.23     17.55 o 
   3   2  10       70.12       82.68      5.93 o 
   4   2  10        4.99        1.09      3.90 o 
   5   2  10        1.48        5.04      6.45 o 
   6   2  10       19.39       29.63     14.47 o 
   7   2  10       15.88       25.37      7.95 o 
  -9   3  10        1.67       -0.91     11.07 o 
  -8   3  10        3.45       -5.28      6.03 o 
  -7   3  10       39.57       33.06     13.35 o 
  -6   3  10       32.99       25.77      6.16 o 
  -5   3  10       11.20        2.09      4.38 o 
  -4   3  10       65.85       61.36      5.07 o 
  -3   3  10      490.79      513.39     19.17 o 
  -2   3  10       10.67       18.37      4.11 o 
  -1   3  10       14.19       10.76      2.85 o 
   0   3  10      202.42      199.90      9.57 o 
   1   3  10       56.35       57.36      9.23 o 
   2   3  10      156.39      162.61      8.07 o 
   3   3  10       70.24       59.33      5.68 o 
   4   3  10       80.03       87.28      6.08 o 
   5   3  10        4.38        1.74      8.50 o 
   6   3  10       16.79        5.85      7.33 o 
   7   3  10        0.73        2.94      7.50 o 
  -9   4  10       20.19       27.91      8.16 o 
  -8   4  10       24.51       33.66      7.24 o 
  -7   4  10       14.27        5.93      5.49 o 
  -6   4  10        0.91       -0.59      4.12 o 
  -5   4  10        0.52        0.43      3.65 o 
  -4   4  10      323.93      333.01     11.42 o 
  -3   4  10      260.03      273.58     14.28 o 
  -2   4  10      282.27      279.76      9.81 o 
  -1   4  10        6.64        7.01      2.76 o 
   0   4  10        0.44        1.96      2.65 o 
   1   4  10       67.55       58.16      4.63 o 
   2   4  10        5.65       -0.31      3.25 o 
   3   4  10      161.89      182.47      7.15 o 
   4   4  10      141.49      136.89      6.44 o 
   5   4  10      124.26      122.97     13.16 o 
   6   4  10        4.21       -2.67      8.73 o 
   7   4  10       23.75       23.60      8.56 o 
  -9   5  10       53.48       59.71      9.06 o 
  -8   5  10        6.28        5.76      5.10 o 
  -7   5  10       45.07       53.36     19.79 o 
  -6   5  10      133.17      126.47      7.04 o 
  -5   5  10        2.36       -2.06      3.77 o 
  -4   5  10       14.17        8.36      4.16 o 
  -3   5  10      188.50      182.58      7.50 o 
  -2   5  10      126.88      116.39      5.81 o 
  -1   5  10      183.26      160.54      5.88 o 
   1   5  10       98.98       97.85      5.08 o 
   2   5  10       17.08       16.32      3.66 o 
   3   5  10       49.92       49.06      4.84 o 
   4   5  10      143.12      138.62      6.44 o 
   5   5  10       12.20       17.06      7.05 o 
   6   5  10       76.61       80.64     20.66 o 
   7   5  10       43.99       42.61      9.32 o 
  -9   6  10       36.92       40.44      6.87 o 
  -8   6  10        4.06        2.18      5.12 o 
  -7   6  10        1.84       -0.65      4.86 o 
  -6   6  10       15.95       14.09      6.26 o 
  -5   6  10        1.80        1.91      3.76 o 
  -4   6  10       33.65       14.28      7.97 o 
  -3   6  10        0.21       -3.12      3.12 o 
  -2   6  10        0.85       -2.18      2.54 o 
  -1   6  10       58.03       60.07      7.71 o 
   1   6  10       35.87       42.49      4.23 o 
   2   6  10       24.20       14.32      4.60 o 
   3   6  10       11.42       10.75      3.62 o 
   4   6  10       31.25       24.78      5.15 o 
   5   6  10       11.14        8.34      6.65 o 
   6   6  10        4.31       -2.72      7.22 o 
   7   6  10        1.16       -1.57     11.03 o 
  -8   7  10       15.72        9.42      7.81 o 
  -7   7  10      123.41      117.65      7.47 o 
  -6   7  10       47.37       62.92      6.05 o 
  -5   7  10      200.48      201.08      8.61 o 
  -4   7  10        8.76       10.69      5.18 o 
  -3   7  10      165.23      161.91      7.09 o 
  -2   7  10        2.05        3.02      2.67 o 
  -1   7  10      100.03      101.14      5.00 o 
   0   7  10      154.38      165.26      7.17 o 
   1   7  10      588.96      586.72     26.13 o 
   2   7  10       10.02        3.48      3.29 o 
   3   7  10       20.16       31.11      4.40 o 
   4   7  10        8.49        3.82      4.89 o 
   5   7  10        0.80       -0.78      6.93 o 
   6   7  10        3.38       -3.29      7.11 o 
   7   7  10        0.69        6.13      7.08 o 
  -8   8  10       15.93        7.18      7.54 o 
  -7   8  10        1.32       -4.30      8.61 o 
  -6   8  10        5.25        7.60      4.42 o 
  -5   8  10       47.97       59.93     12.47 o 
  -4   8  10       27.33       31.35      4.63 o 
  -3   8  10       52.61       60.71      5.12 o 
  -2   8  10       10.05       10.88      2.87 o 
  -1   8  10      100.09       95.70      5.74 o 
   0   8  10       69.00       81.77      5.77 o 
   1   8  10       26.32       24.11      4.14 o 
   2   8  10        2.88       -1.02      3.38 o 
   3   8  10        7.93        2.15      3.64 o 
   4   8  10      125.33      116.01     10.71 o 
   5   8  10      219.84      229.94     19.18 o 
   6   8  10       13.83        7.20      7.38 o 
   7   8  10        4.49        2.01      8.00 o 
  -8   9  10        0.29       -0.21      6.73 o 
  -7   9  10       62.00       51.95      8.06 o 
  -6   9  10        8.52        9.58      4.76 o 
  -5   9  10       86.52       93.34      6.45 o 
  -4   9  10       36.73       27.24      4.43 o 
  -3   9  10        8.26        5.82      3.33 o 
  -2   9  10        7.25        4.25      2.85 o 
  -1   9  10      227.50      232.26      7.66 o 
   0   9  10        5.17       -0.43      3.06 o 
   1   9  10      136.27      137.26     11.21 o 
   2   9  10        0.45       -0.83      3.32 o 
   3   9  10       10.44        5.22      3.88 o 
   4   9  10       32.04       27.85      8.39 o 
   5   9  10        0.88        4.19      6.88 o 
   6   9  10        0.10        0.97      7.39 o 
  -8  10  10        7.54       -0.25      6.79 o 
  -7  10  10        0.37       -5.95      5.95 o 
  -6  10  10       98.79      107.25     19.07 o 
  -5  10  10      189.01      195.89      8.71 o 
  -4  10  10       50.67       41.75      5.11 o 
  -3  10  10        7.70        8.61      3.72 o 
  -2  10  10       55.52       56.44      4.36 o 
  -1  10  10        6.38        7.68      3.17 o 
   0  10  10      137.24      128.81      6.63 o 
   1  10  10       97.87      108.66      6.97 o 
   2  10  10      139.52      132.05     11.62 o 
   3  10  10      123.19      146.90      7.98 o 
   4  10  10       12.72       -0.53      6.45 o 
   5  10  10        2.42       -2.08      8.23 o 
   6  10  10        5.04        9.87      7.80 o 
  -8  11  10       20.91       12.29      7.40 o 
  -7  11  10        9.35       10.17      6.44 o 
  -6  11  10       46.26       29.50     11.01 o 
  -5  11  10       39.96       54.82      7.37 o 
  -4  11  10        0.12       -3.70      3.78 o 
  -3  11  10       35.55       33.86      4.99 o 
  -2  11  10        0.64        1.19      2.90 o 
  -1  11  10      335.17      354.65     10.52 o 
   0  11  10       53.66       48.93      6.40 o 
   1  11  10      113.44      109.45      6.53 o 
   2  11  10        9.94        6.60      5.54 o 
   3  11  10       50.47       46.81      9.29 o 
   4  11  10       30.94       19.98      7.36 o 
   5  11  10        5.17        1.52      7.24 o 
   6  11  10        3.94       -2.19      8.00 o 
  -7  12  10       52.29       52.05      8.39 o 
  -6  12  10        3.02        6.39      6.16 o 
  -5  12  10        0.68       -5.46      5.46 o 
  -4  12  10       29.60       14.17      5.79 o 
  -3  12  10       20.38       27.50      5.98 o 
  -2  12  10       95.12       91.54     20.57 o 
  -1  12  10        1.31        0.28      3.27 o 
   0  12  10        7.91        0.26      4.10 o 
   1  12  10       10.93       12.37      4.75 o 
   2  12  10        0.14       -2.85      4.31 o 
   3  12  10        2.19       -2.72      6.10 o 
   4  12  10       14.82       35.42      8.18 o 
   5  12  10        1.90       -5.55      7.23 o 
   6  12  10        0.05       -6.30     16.24 o 
  -7  13  10        0.90        3.62      6.98 o 
  -6  13  10        2.15       -2.01      6.36 o 
  -5  13  10        0.12        0.61      5.91 o 
  -4  13  10        5.01        6.08      6.35 o 
  -3  13  10        8.11        1.46      4.25 o 
  -2  13  10        6.21        8.68      4.26 o 
  -1  13  10       23.57       21.28      8.35 o 
   0  13  10       27.76       26.40      5.04 o 
   1  13  10       20.93        9.83      4.81 o 
   2  13  10        1.78       -0.90      5.20 o 
   3  13  10        0.45       -5.26      6.25 o 
   4  13  10        4.37       -1.30      6.91 o 
   5  13  10        5.01       -3.17      9.74 o 
  -7  14  10        0.12        2.71      7.79 o 
  -6  14  10       21.36       21.87      7.31 o 
  -5  14  10        0.80       -4.83      6.22 o 
  -4  14  10       78.46       75.05      8.33 o 
  -3  14  10        0.21        0.62      5.61 o 
  -2  14  10       33.98       36.73      6.47 o 
  -1  14  10        9.67       -3.27      5.03 o 
   0  14  10        1.91       -0.59      4.45 o 
   1  14  10        3.71       -0.48      4.59 o 
   2  14  10        0.10        2.09      6.31 o 
   3  14  10        0.01       -1.29      6.60 o 
   4  14  10        0.16       -4.84      7.08 o 
   5  14  10        1.12        7.05     11.58 o 
  -6  15  10       14.79       10.20      7.50 o 
  -5  15  10        3.62       -2.40      8.25 o 
  -4  15  10        2.48       -0.54      8.01 o 
  -3  15  10       29.28       31.05     10.72 o 
  -2  15  10       41.58       34.68     12.10 o 
  -1  15  10      149.79      161.94      9.96 o 
   0  15  10        7.17        1.81      6.44 o 
   1  15  10        7.12        7.84      6.24 o 
   2  15  10        9.10       -3.52      8.00 o 
   3  15  10        0.45       -4.81      8.73 o 
   4  15  10        0.88        0.02      7.44 o 
  -6  16  10       11.23       -0.62      9.72 o 
  -5  16  10        0.48       -3.62      8.73 o 
  -4  16  10       49.14       33.89      9.85 o 
  -3  16  10       13.44       12.88      6.38 o 
  -2  16  10        6.78       12.25      6.53 o 
  -1  16  10        1.69       -1.47      5.63 o 
   0  16  10        2.43       -0.22      6.90 o 
   1  16  10       40.12       40.54      8.48 o 
   2  16  10        2.83       11.36      7.50 o 
   3  16  10        0.90        4.98      7.46 o 
   4  16  10        6.61       11.45      7.87 o 
  -5  17  10        0.31       -6.29      9.58 o 
  -4  17  10       25.41       26.38      9.64 o 
  -3  17  10        0.02       -3.59      6.31 o 
  -2  17  10        9.84       10.27      6.46 o 
  -1  17  10       36.27       41.36      7.97 o 
   0  17  10        0.13        8.66      7.58 o 
   1  17  10        1.42       -5.62      8.27 o 
   2  17  10        0.13       -2.63      7.70 o 
   3  17  10        3.70       -1.63      7.80 o 
  -4  18  10       11.72       20.29     10.05 o 
  -3  18  10       12.57       13.47      7.12 o 
  -2  18  10        2.55       -2.41      6.93 o 
  -1  18  10        0.95        1.85      6.71 o 
   0  18  10       34.96       24.14      6.92 o 
   1  18  10       22.68       32.54      8.99 o 
   2  18  10        0.08        0.90      8.01 o 
   3  18  10        0.43       -1.97      8.45 o 
  -3  19  10       34.74       37.86      8.57 o 
  -2  19  10       44.60       44.28     12.20 o 
  -1  19  10        3.96        2.14      6.98 o 
   0  19  10        7.86        4.24     11.27 o 
   1  19  10        0.12       -5.35     11.66 o 
  -1  20  10        1.24        8.62      7.97 o 
   0  20  10        6.07       11.15     12.54 o 
  -8   1  11        0.02       -0.32      7.02 o 
  -7   1  11        9.24        1.29     11.22 o 
  -6   1  11      115.44      107.28     12.89 o 
  -5   1  11       59.30       57.61      7.13 o 
  -4   1  11        0.16       -3.94      4.18 o 
  -3   1  11       62.91       52.82      5.97 o 
  -2   1  11       81.12       91.13      7.37 o 
  -1   1  11        4.64       -2.26      2.77 o 
   0   1  11      294.24      274.43      9.93 o 
   1   1  11      190.76      191.21      7.14 o 
   2   1  11       37.75       41.54      5.30 o 
   3   1  11      112.74      118.34      6.79 o 
   4   1  11        0.13       -3.85      3.85 o 
   5   1  11      103.10      105.79     15.87 o 
   6   1  11        6.95        6.10      7.50 o 
   7   1  11        0.20        0.04      9.59 o 
  -8   2  11        2.35        3.55      6.78 o 
  -7   2  11       23.47       13.14     11.65 o 
  -6   2  11       33.44       38.57      6.59 o 
  -5   2  11       19.82       16.07      4.06 o 
  -4   2  11      283.82      245.83     11.76 o 
  -3   2  11      368.41      335.44     14.26 o 
  -2   2  11      235.49      223.36     10.69 o 
  -1   2  11      194.80      189.08     10.30 o 
   0   2  11      101.68      101.06      7.49 o 
   1   2  11      290.22      295.75      9.44 o 
   2   2  11       17.05        7.15      3.93 o 
   3   2  11        1.56       -3.61      3.61 o 
   4   2  11       11.24        5.37      4.18 o 
   5   2  11        3.25       -6.95      6.95 o 
   6   2  11        0.33       10.62      7.64 o 
   7   2  11        0.04        1.83     14.74 o 
  -8   3  11        7.43       -4.14      6.51 o 
  -7   3  11        0.14       -2.12      5.38 o 
  -6   3  11       18.68        6.22      4.70 o 
  -5   3  11      111.50      103.01      6.33 o 
  -4   3  11       92.46       99.24      7.97 o 
  -3   3  11       27.08       30.00      5.54 o 
  -2   3  11      187.91      169.44      9.09 o 
  -1   3  11       39.52       38.98      4.43 o 
   0   3  11       39.52       43.34      4.63 o 
   1   3  11      519.06      535.29     16.86 o 
   2   3  11      161.66      155.53      6.63 o 
   3   3  11       60.22       69.85      5.56 o 
   4   3  11        1.26       -3.89      3.89 o 
   5   3  11       10.18       14.06      7.67 o 
   6   3  11        2.80        2.72      7.52 o 
   7   3  11       18.45        2.99      7.96 o 
  -8   4  11        7.46        4.71      5.40 o 
  -7   4  11       78.99       97.33      7.89 o 
  -6   4  11       12.46        8.63      4.62 o 
  -5   4  11        0.08       -3.69      3.69 o 
  -4   4  11       45.02       39.93      6.06 o 
  -3   4  11       10.17       14.82      4.97 o 
  -2   4  11       18.40        4.50      4.11 o 
  -1   4  11       64.23       71.57      7.15 o 
   0   4  11      912.20      894.43     25.57 o 
   1   4  11       29.32       35.11      4.21 o 
   2   4  11      312.87      287.46      9.44 o 
   3   4  11       14.41        9.50      3.83 o 
   4   4  11        4.95        2.47      3.85 o 
   5   4  11       28.95       24.38      7.36 o 
   6   4  11       37.29       17.41      8.12 o 
  -8   5  11       37.67       42.03      6.40 o 
  -7   5  11       18.57       21.99      7.36 o 
  -6   5  11      160.17      187.52      9.42 o 
  -5   5  11       36.30       30.31      6.04 o 
  -4   5  11        6.74        6.08      4.32 o 
  -3   5  11       82.78       91.05      7.84 o 
  -2   5  11       89.07       76.68      7.02 o 
  -1   5  11        3.65        3.90      2.92 o 
   0   5  11       63.01       71.56      5.61 o 
   1   5  11      245.05      246.62      8.32 o 
   2   5  11       67.97       86.13      8.22 o 
   3   5  11       42.56       33.98      4.53 o 
   4   5  11        0.77        1.23      4.00 o 
   5   5  11        3.83        3.48      6.90 o 
   6   5  11        0.31       -0.39      9.99 o 
  -8   6  11        5.24        6.46      5.70 o 
  -7   6  11        7.14       13.41      7.23 o 
  -6   6  11        4.99       10.59      4.70 o 
  -5   6  11       33.43       31.06      4.71 o 
  -4   6  11      148.67      169.26      7.68 o 
  -3   6  11       18.64       25.21      5.55 o 
  -2   6  11       94.29       81.89      5.22 o 
  -1   6  11       90.85       89.59      5.63 o 
   0   6  11       18.67       13.21      5.55 o 
   1   6  11       85.79       98.70      5.46 o 
   2   6  11        0.52       -2.57      3.62 o 
   3   6  11       10.06        9.11      4.03 o 
   4   6  11       29.29       16.05      4.53 o 
   5   6  11        8.17       -1.64      6.93 o 
   6   6  11        5.25        4.75      7.64 o 
  -8   7  11        1.98       -5.48      5.48 o 
  -7   7  11        6.58       -0.39      4.83 o 
  -6   7  11        2.80        6.25      4.63 o 
  -5   7  11        1.46        2.97      4.15 o 
  -4   7  11        9.98       10.06      4.02 o 
  -3   7  11        0.82       -4.06      4.41 o 
  -2   7  11       94.49       81.43      5.27 o 
  -1   7  11        5.90        4.29      3.40 o 
   0   7  11       20.84       12.84      5.34 o 
   1   7  11       25.91       20.95      3.85 o 
   2   7  11       55.39       65.76      5.43 o 
   3   7  11        3.39       -1.51      3.82 o 
   4   7  11        6.60       -5.72      6.19 o 
   5   7  11        7.40       17.28      7.86 o 
   6   7  11       62.70       73.06     10.63 o 
  -8   8  11        8.65        1.12      7.13 o 
  -7   8  11        0.01       -4.73      4.73 o 
  -6   8  11        3.65        8.74      4.73 o 
  -5   8  11       17.69        9.95      4.85 o 
  -4   8  11      217.57      206.77     15.18 o 
  -3   8  11        0.54        5.31      4.83 o 
  -2   8  11        9.55       18.58      3.97 o 
  -1   8  11        5.19        0.87      3.26 o 
   0   8  11        4.59        4.26      4.47 o 
   1   8  11       33.36       47.53      8.70 o 
   2   8  11       35.12       40.09      5.54 o 
   3   8  11       13.67        8.85      4.27 o 
   4   8  11        4.18        2.08      5.04 o 
   5   8  11        0.25       -3.70      6.61 o 
   6   8  11        6.63        7.96      7.32 o 
  -8   9  11        0.42       -9.35     10.12 o 
  -7   9  11       14.24       12.96      6.92 o 
  -6   9  11        1.62       -0.78      4.47 o 
  -5   9  11        2.19        3.66      4.47 o 
  -4   9  11       12.91       10.70      4.29 o 
  -3   9  11       55.69       59.26     10.30 o 
  -2   9  11        6.31        8.09      9.23 o 
  -1   9  11       12.50       -0.99      3.61 o 
   0   9  11       14.18       14.59      6.61 o 
   1   9  11      100.13      110.70      5.88 o 
   2   9  11       31.88       20.20      5.32 o 
   3   9  11        0.84        0.54      4.79 o 
   4   9  11        8.59        6.38      6.96 o 
   5   9  11        0.80        3.99     10.52 o 
   6   9  11        1.82        2.20      7.74 o 
  -7  10  11        2.39        0.32      6.50 o 
  -6  10  11       65.08       71.51      8.40 o 
  -5  10  11        0.27        2.96      4.65 o 
  -4  10  11       79.39       92.40     11.06 o 
  -3  10  11        0.37        0.46      3.80 o 
  -2  10  11       80.47       91.26      5.97 o 
  -1  10  11        8.99        9.15      4.02 o 
   0  10  11       23.24       13.38      4.22 o 
   1  10  11       22.59       23.51      6.92 o 
   2  10  11        2.69       -3.28      4.41 o 
   3  10  11        3.67        4.51      4.94 o 
   4  10  11       51.26       59.47     13.24 o 
   5  10  11        0.32       -3.75      7.62 o 
  -7  11  11       18.85       23.46      7.78 o 
  -6  11  11       10.30        4.25      6.40 o 
  -5  11  11        0.96        0.14      6.01 o 
  -4  11  11        3.49        2.32      4.41 o 
  -3  11  11       10.87       10.43      5.72 o 
  -2  11  11        4.11        3.33      3.99 o 
  -1  11  11       13.92       16.53      7.60 o 
   0  11  11       42.56       34.09      4.18 o 
   1  11  11       20.14       17.00      7.23 o 
   2  11  11        3.19        0.25      4.69 o 
   3  11  11        9.76       10.55      5.49 o 
   4  11  11       44.45       58.04      9.71 o 
   5  11  11       26.28       26.64      9.14 o 
  -7  12  11       10.20        6.48      7.41 o 
  -6  12  11      133.79      139.65     10.72 o 
  -5  12  11       11.09        0.13      6.01 o 
  -4  12  11       62.83       71.25      8.22 o 
  -3  12  11        0.11        0.61      3.97 o 
  -2  12  11       41.94       58.73     10.66 o 
  -1  12  11        1.06        8.75      5.37 o 
   0  12  11       32.92       31.12      5.40 o 
   1  12  11        0.95       -5.17      5.17 o 
   2  12  11        9.30       17.55      5.22 o 
   3  12  11        0.62       -4.53      6.85 o 
   4  12  11       12.06       15.46      7.98 o 
   5  12  11        0.00        0.36      8.13 o 
  -6  13  11        1.37       -9.49      9.49 o 
  -5  13  11        0.23        4.83      6.62 o 
  -4  13  11       41.26       43.85      7.38 o 
  -3  13  11        0.09       -5.42      5.42 o 
  -2  13  11       13.82       28.87      7.36 o 
  -1  13  11        0.00        0.86      6.25 o 
   0  13  11        2.13        1.31      4.79 o 
   1  13  11       12.16        9.97      5.17 o 
   2  13  11        1.50       -4.93      4.93 o 
   3  13  11       10.93        2.33     10.68 o 
   4  13  11        6.41       -2.42      7.51 o 
  -6  14  11       20.98       22.31      7.98 o 
  -5  14  11       23.19       26.44     12.95 o 
  -4  14  11       31.86        8.75      8.27 o 
  -3  14  11        1.85       -6.45      8.13 o 
  -2  14  11        6.44       10.01      9.25 o 
  -1  14  11        0.41       -5.23      8.71 o 
   0  14  11        5.74        6.30      5.03 o 
   1  14  11       32.25       50.61      6.57 o 
   2  14  11        0.01       -1.70      5.40 o 
   3  14  11       15.68       12.23      7.47 o 
   4  14  11       33.84       32.27      8.92 o 
  -5  15  11        8.03        0.87      9.43 o 
  -4  15  11       24.78        7.55      8.67 o 
  -3  15  11        0.89        2.19      8.71 o 
  -2  15  11       22.69       26.42     10.67 o 
  -1  15  11       29.50       36.51     11.42 o 
   0  15  11        0.64       -5.67      8.67 o 
   1  15  11        1.58        3.72      5.38 o 
   2  15  11        2.79       -5.10      7.14 o 
   3  15  11        0.11       -4.42      7.38 o 
  -5  16  11        0.00       13.88      9.76 o 
  -4  16  11        8.21       21.83      9.97 o 
  -3  16  11        2.39        7.28      9.14 o 
  -2  16  11       33.97       59.04     12.93 o 
  -1  16  11        5.59        8.56     10.47 o 
   0  16  11       17.87       13.53     10.65 o 
   1  16  11        3.11       -1.77      7.11 o 
   2  16  11        1.60        0.36      7.86 o 
   3  16  11       13.54       10.71      8.45 o 
  -4  17  11        3.70       -1.47      9.83 o 
  -3  17  11       23.59       29.81     10.65 o 
  -2  17  11        1.40        1.43     10.12 o 
  -1  17  11       12.88       13.63     11.03 o 
   0  17  11        2.23       -1.97     10.53 o 
   1  17  11        1.91       -7.33      7.59 o 
   2  17  11        4.14       -0.24      7.88 o 
  -3  18  11        0.00       29.64     11.75 o 
  -2  18  11        1.41       -0.54     10.74 o 
  -1  18  11        2.40        7.47     11.34 o 
   0  18  11        5.34        6.95     11.50 o 
   1  18  11        0.45       11.51     19.97 o 
  -8   0  12       27.52       29.93     11.38 o 
  -7   0  12        3.83        2.63      9.12 o 
  -6   0  12        0.96        9.02      8.56 o 
  -5   0  12        2.93       18.49      8.09 o 
  -4   0  12       63.48       48.33     10.10 o 
  -3   0  12      135.27      138.42     12.50 o 
  -2   0  12      168.20      200.83     14.79 o 
  -1   0  12        3.26       -0.39      5.11 o 
   0   0  12       57.40       53.93     13.78 o 
   1   0  12      101.58      105.00      8.89 o 
   2   0  12       11.37       14.86      6.06 o 
   3   0  12        5.71        3.49      5.64 o 
   4   0  12       16.39       18.85      6.79 o 
   5   0  12       17.63       19.38     11.73 o 
   6   0  12        4.78       -2.92     11.63 o 
  -8   1  12        3.24        4.03      7.41 o 
  -7   1  12        0.18       -3.65      6.52 o 
  -6   1  12       28.78       37.70      6.63 o 
  -5   1  12        0.92       -0.85      4.87 o 
  -4   1  12       39.84       30.04      7.51 o 
  -3   1  12       23.09       24.74      5.76 o 
  -2   1  12        6.50        1.45      4.45 o 
  -1   1  12       10.27        8.80      4.04 o 
   0   1  12       77.81       78.61      7.31 o 
   1   1  12      127.80      130.15      7.55 o 
   2   1  12        6.28        6.80      4.09 o 
   3   1  12        8.87        5.76      4.58 o 
   4   1  12        1.20        3.13      4.50 o 
   5   1  12        6.35        1.59      7.46 o 
   6   1  12        3.85        0.66      8.23 o 
  -8   2  12        5.36        6.60      7.49 o 
  -7   2  12       42.94       46.96      7.96 o 
  -6   2  12       25.76       25.53      6.80 o 
  -5   2  12        5.81       -0.69      6.53 o 
  -4   2  12        0.64       -5.01      5.01 o 
  -3   2  12       20.23       21.22      5.51 o 
  -2   2  12      357.97      375.83     22.20 o 
  -1   2  12      101.35      117.37      8.77 o 
   0   2  12       18.25       12.89      3.67 o 
   1   2  12        2.58        2.85      3.55 o 
   2   2  12      310.90      302.27      9.94 o 
   3   2  12       32.66       38.39      6.11 o 
   4   2  12        9.39       -1.05      4.54 o 
   5   2  12       32.92       32.93     10.36 o 
   6   2  12        0.01        4.58      7.83 o 
  -8   3  12       18.21       14.31      5.83 o 
  -7   3  12       20.35       18.76      5.56 o 
  -6   3  12        9.05        0.94      6.01 o 
  -5   3  12        0.21       -5.01      5.01 o 
  -4   3  12       55.81       62.32      7.91 o 
  -3   3  12       14.36       10.11      5.19 o 
  -2   3  12       44.83       54.27      7.08 o 
  -1   3  12       13.97       19.63      4.67 o 
   0   3  12      394.06      362.30     21.33 o 
   1   3  12        0.56       -0.99      3.44 o 
   2   3  12        0.56       -3.14      3.80 o 
   3   3  12       40.97       35.41      4.92 o 
   4   3  12        0.19       -3.98      4.87 o 
   5   3  12        2.81        7.62      7.46 o 
   6   3  12        1.95       11.93      8.06 o 
  -8   4  12        8.51       11.65      8.98 o 
  -7   4  12        6.92       -2.08      5.12 o 
  -6   4  12        5.34        7.91      5.93 o 
  -5   4  12        9.40       11.15      5.45 o 
  -4   4  12        6.27        8.18      6.20 o 
  -3   4  12        6.22        6.89      4.79 o 
  -2   4  12      202.59      174.72      9.40 o 
  -1   4  12      298.49      291.31     16.25 o 
   0   4  12       31.75       25.81      8.44 o 
   1   4  12        8.11       11.17      3.78 o 
   2   4  12       65.54       72.92      5.77 o 
   3   4  12        8.61        2.89      4.05 o 
   4   4  12       29.32       24.62      4.88 o 
   5   4  12        0.17        0.78      7.17 o 
   6   4  12        0.05      -10.10     10.10 o 
  -8   5  12        0.02       -2.22      6.72 o 
  -7   5  12       50.39       61.99      6.67 o 
  -6   5  12       23.14       25.97      6.68 o 
  -5   5  12        1.48        2.86      5.66 o 
  -4   5  12       85.48      102.75     15.21 o 
  -3   5  12       13.61        4.62      7.26 o 
  -2   5  12       48.94       48.10      7.01 o 
  -1   5  12      194.35      210.36      9.29 o 
   0   5  12        4.94        0.40      3.13 o 
   1   5  12      237.87      240.97      8.55 o 
   2   5  12       55.93       57.59      5.50 o 
   3   5  12       11.03        8.38      4.26 o 
   4   5  12        5.44        5.58      4.60 o 
   5   5  12        0.43       -4.70      6.98 o 
   6   5  12        4.64        3.92      8.53 o 
  -7   6  12        6.40       10.83      5.20 o 
  -6   6  12        6.93        5.51      5.89 o 
  -5   6  12        3.51        6.87      8.73 o 
  -4   6  12       36.89       21.18      5.68 o 
  -3   6  12       58.82       66.10      8.90 o 
  -2   6  12        0.74       -2.86      4.47 o 
  -1   6  12       31.71       48.84      7.53 o 
   0   6  12      165.22      168.85      7.90 o 
   1   6  12      263.84      268.29      9.27 o 
   2   6  12       14.23        9.73      4.12 o 
   3   6  12        4.79        0.87      4.08 o 
   4   6  12        6.85        4.39      4.83 o 
   5   6  12        4.79       -7.03      7.03 o 
  -7   7  12       52.06       69.51      7.27 o 
  -6   7  12        7.49       21.35      7.22 o 
  -5   7  12       26.62       15.20     10.74 o 
  -4   7  12       22.04        9.54      8.09 o 
  -3   7  12      188.19      168.97      9.69 o 
  -2   7  12      148.77      125.55      9.38 o 
  -1   7  12       10.43        5.43      3.79 o 
   0   7  12        0.27       -1.13      3.42 o 
   1   7  12       12.23        9.16      4.08 o 
   2   7  12       53.16       66.83      5.73 o 
   3   7  12       17.14        7.91      6.44 o 
   4   7  12       11.54       12.27      6.00 o 
   5   7  12        0.00       -7.41      7.41 o 
  -7   8  12        3.30        9.82      5.53 o 
  -6   8  12        3.22        3.60      4.85 o 
  -5   8  12        5.64        3.52      6.01 o 
  -4   8  12        0.00       -4.09      5.34 o 
  -3   8  12       11.80        6.87      5.26 o 
  -2   8  12        8.34       14.31      5.30 o 
  -1   8  12        0.73       -1.28      4.60 o 
   0   8  12      213.65      213.89      9.40 o 
   1   8  12      132.20      131.35      6.46 o 
   2   8  12       15.55       19.19      4.52 o 
   3   8  12       23.26       28.59      5.29 o 
   4   8  12        0.63       -6.20      7.67 o 
   5   8  12        6.52        8.95      7.29 o 
  -7   9  12        1.29        5.91     10.05 o 
  -6   9  12        0.72        3.96      5.41 o 
  -5   9  12        0.52        1.53      5.37 o 
  -4   9  12       69.77       94.52     26.87 o 
  -3   9  12      103.03      119.81      8.34 o 
  -2   9  12        4.53        5.53      6.02 o 
  -1   9  12       50.28       41.48     10.00 o 
   0   9  12       61.67       67.91      6.16 o 
   1   9  12       30.86       41.58      8.35 o 
   2   9  12       18.43       20.06      4.63 o 
   3   9  12       44.08       26.52      6.23 o 
   4   9  12      157.28      169.55     17.00 o 
   5   9  12        9.79        0.27      7.77 o 
  -7  10  12        2.84       -7.37     11.10 o 
  -6  10  12        0.05       -6.28      9.36 o 
  -5  10  12        3.64       -0.16      6.50 o 
  -4  10  12        0.64       -5.13      5.13 o 
  -3  10  12        0.26       -4.63      4.94 o 
  -2  10  12        5.07        8.51      8.21 o 
  -1  10  12        7.99        9.11      4.57 o 
   0  10  12       52.60       53.70      8.73 o 
   1  10  12        1.57        2.80      4.19 o 
   2  10  12       35.40       38.95      8.79 o 
   3  10  12        2.84       -0.17      5.43 o 
   4  10  12        8.29       -0.82      7.77 o 
   5  10  12        8.39        4.98      8.45 o 
  -6  11  12        4.47       -7.30      7.34 o 
  -5  11  12       17.93       13.47      9.95 o 
  -4  11  12       31.47       33.11     10.81 o 
  -3  11  12        5.51        8.65      5.65 o 
  -2  11  12        6.71        7.55      5.30 o 
  -1  11  12       27.52       20.98      4.92 o 
   0  11  12        0.33       -1.41      5.35 o 
   1  11  12        1.90       -4.77      4.88 o 
   2  11  12        0.72        4.46      7.33 o 
   3  11  12        0.04       -3.24      5.83 o 
   4  11  12        2.31       -7.65      8.11 o 
  -6  12  12        0.96       11.83      9.15 o 
  -5  12  12        4.76        5.62      7.10 o 
  -4  12  12        4.20       14.09      9.45 o 
  -3  12  12        5.79        0.42      5.70 o 
  -2  12  12        5.36        3.17     10.22 o 
  -1  12  12        2.06       14.01      6.15 o 
   0  12  12       14.27       18.90      7.27 o 
   1  12  12        5.33       -4.84      4.84 o 
   2  12  12       11.87       19.04      6.16 o 
   3  12  12       14.22       27.63     10.40 o 
   4  12  12       74.61       92.25     23.72 o 
  -5  13  12        4.81        4.87      7.13 o 
  -4  13  12        2.05        0.70      9.37 o 
  -3  13  12        0.79        4.99      9.23 o 
  -2  13  12       23.87       33.66      9.47 o 
  -1  13  12       20.67       27.75      6.87 o 
   0  13  12       31.36       27.12     13.34 o 
   1  13  12       23.82       34.55      6.13 o 
   2  13  12        0.67        1.54      5.68 o 
   3  13  12        2.87       -2.14      7.39 o 
  -5  14  12        0.31        9.18      7.60 o 
  -1  14  12        4.69        0.41      9.04 o 
   0  14  12        7.51       12.03      6.94 o 
   1  14  12        2.83       -3.75      5.51 o 
   2  14  12        9.91       22.86      6.36 o 
   3  14  12        0.07       -8.08      8.08 o 
  -1  15  12       10.09       11.44     10.88 o 
   0  15  12        0.06        8.77     10.28 o 
   1  15  12        0.35       -4.37      7.53 o 
   2  15  12        5.70       14.75      8.45 o 
  -1  16  12        0.57       -3.25     10.20 o 
   0  16  12       18.55       44.75     12.64 o 
   1  16  12        9.01       25.47     15.02 o 
  -1  17  12        7.62        8.56     11.44 o 
   0  17  12       11.46       27.18     12.47 o 
  -7   1  13        7.24        4.93      7.02 o 
  -6   1  13        0.86        0.94      6.24 o 
  -5   1  13        1.52        1.05      5.50 o 
  -4   1  13      159.97      201.04     16.14 o 
  -3   1  13        4.44        2.20      4.93 o 
  -2   1  13        0.63        0.37      4.91 o 
  -1   1  13       40.90       38.01      5.69 o 
   0   1  13       26.65       16.27      8.12 o 
   1   1  13      117.86      146.31      6.76 o 
   2   1  13        0.06        1.66      6.75 o 
   3   1  13       39.53       36.98      5.43 o 
   4   1  13        0.61       -0.90      4.91 o 
   5   1  13       14.30       11.01      8.16 o 
  -7   2  13        5.94        1.06      6.19 o 
  -6   2  13        1.92        2.70      5.89 o 
  -5   2  13       27.02       30.08      6.98 o 
  -4   2  13       77.64       74.94      8.46 o 
  -3   2  13        9.51       14.56      5.86 o 
  -2   2  13        0.00        0.24      4.74 o 
  -1   2  13        0.14       -1.28      4.70 o 
   0   2  13       17.09        6.66      5.87 o 
   1   2  13        0.56       -0.57      4.53 o 
   2   2  13       63.52       60.40      5.66 o 
   3   2  13        9.79        8.32      4.67 o 
   4   2  13       57.85       68.61      8.23 o 
   5   2  13       18.98       23.59      8.75 o 
  -7   3  13        1.42        4.27      6.92 o 
  -6   3  13        2.74       10.40      6.31 o 
  -5   3  13        1.05       -5.28      5.28 o 
  -4   3  13        6.51        7.75      5.44 o 
  -3   3  13        9.64       11.71      5.45 o 
  -2   3  13       24.85       30.36      5.93 o 
  -1   3  13      163.22      170.40      9.50 o 
   0   3  13        0.01       -3.32      3.32 o 
   1   3  13      186.74      200.33      7.96 o 
   2   3  13        5.96        4.50      4.28 o 
   3   3  13        9.75        7.23      6.89 o 
   4   3  13        2.37        2.54      4.91 o 
   5   3  13        3.68       -7.53      7.53 o 
  -7   4  13       28.75       42.20     17.22 o 
  -6   4  13        2.10       -1.13      6.39 o 
  -5   4  13        4.68        8.95      6.54 o 
  -4   4  13       22.69       11.69      6.02 o 
  -3   4  13        2.32        7.07      5.14 o 
  -2   4  13        4.12        5.18      4.81 o 
  -1   4  13        2.61       -0.62      4.90 o 
   0   4  13        4.18       -0.68      3.58 o 
   1   4  13       15.13       18.71      4.45 o 
   2   4  13        1.08        0.87      4.15 o 
   3   4  13        5.93        6.84      4.72 o 
   4   4  13       11.09        0.94      5.43 o 
   5   4  13       17.43        6.48     10.14 o 
  -7   5  13       26.70       17.16     11.78 o 
  -6   5  13       10.52       19.69      6.71 o 
  -5   5  13       21.21       15.83      6.57 o 
  -4   5  13       32.64       24.21      6.23 o 
  -3   5  13       26.51       32.18      6.48 o 
  -2   5  13       27.46       27.67      5.65 o 
  -1   5  13        0.74        5.57      4.80 o 
   0   5  13       29.30       31.04      5.27 o 
   1   5  13        1.29       -2.60      3.89 o 
   2   5  13        2.93        2.49      4.36 o 
   3   5  13       38.15       59.23      5.96 o 
   4   5  13        1.00        0.60      4.75 o 
   5   5  13       14.21       16.53     11.01 o 
  -7   6  13        1.36        0.26      7.05 o 
  -6   6  13        5.91       -1.08      6.75 o 
  -5   6  13        2.38       -0.55      5.92 o 
  -4   6  13        9.48        9.66     13.50 o 
  -3   6  13        0.22       -5.29      5.29 o 
  -2   6  13       19.54       12.81      5.13 o 
  -1   6  13       19.75       14.63      5.34 o 
   0   6  13        3.04        4.21      4.62 o 
   1   6  13        0.88       -2.16      3.97 o 
   2   6  13       13.37       15.16      4.73 o 
   3   6  13       34.64       38.30      5.53 o 
   4   6  13       15.97       10.54      5.22 o 
  -6   7  13       12.56       19.65      7.20 o 
  -5   7  13       32.01       29.53      7.66 o 
  -4   7  13        0.83        1.13     11.17 o 
  -3   7  13        3.89        0.31      7.97 o 
  -2   7  13       25.47       23.86      5.40 o 
  -1   7  13        1.70        7.23      5.05 o 
   0   7  13        0.04       -0.45      4.37 o 
   1   7  13        1.17       -0.78      4.13 o 
   2   7  13        5.43        0.43      4.28 o 
   3   7  13        6.67        9.55      4.81 o 
   4   7  13       22.39       12.51      5.46 o 
  -6   8  13        5.65        2.46      6.90 o 
  -5   8  13        0.23       -0.73      5.96 o 
  -4   8  13        0.53       -4.67      5.58 o 
  -3   8  13        0.11       -2.23      9.55 o 
  -2   8  13        1.01        4.17      5.09 o 
  -1   8  13       52.78       58.56      7.31 o 
   0   8  13       22.43       18.69      5.06 o 
   1   8  13      145.30      161.27      7.43 o 
   2   8  13       40.24       52.37      5.74 o 
   3   8  13        1.39        7.46      5.01 o 
   4   8  13        0.26       -4.92      7.26 o 
  -6   9  13        3.11        1.50      7.34 o 
  -5   9  13       16.75       30.55     14.68 o 
  -4   9  13       34.12       48.90      7.79 o 
  -3   9  13       26.90       32.80      6.45 o 
  -2   9  13       17.08       11.23      5.62 o 
  -1   9  13       44.58       49.18      6.03 o 
   0   9  13        8.83        4.77      4.85 o 
   1   9  13        1.68        3.69      4.39 o 
   2   9  13       32.51       32.77      5.45 o 
   3   9  13       53.71       69.47     11.64 o 
   4   9  13       27.99       19.16      8.52 o 
  -6  10  13       10.07      -10.67     10.67 o 
  -5  10  13        5.51       13.28      8.04 o 
  -4  10  13       18.29       29.20      6.65 o 
  -3  10  13        1.49       -1.41      5.52 o 
  -2  10  13        0.04       -3.82      5.36 o 
  -1  10  13       65.57       84.77     10.75 o 
   0  10  13       91.00      110.88      7.55 o 
   1  10  13        6.38        6.76      5.32 o 
   2  10  13       29.36       26.85      6.33 o 
   3  10  13        0.55        1.61      6.10 o 
  -5  11  13        0.42        7.01     10.12 o 
  -4  11  13        5.73       -0.96      6.30 o 
  -3  11  13       55.51       50.33      7.70 o 
  -2  11  13        3.28        6.93      5.77 o 
  -1  11  13        5.88        6.41      4.83 o 
   0  11  13        0.06        3.23      6.18 o 
   1  11  13        5.10        7.82      5.60 o 
   2  11  13        0.02       -0.40      5.78 o 
   3  11  13        2.27       -6.46      6.46 o 
  -5  12  13        1.30        5.71     11.05 o 
  -4  12  13        5.50       -1.92      9.83 o 
  -3  12  13        8.39        8.32      6.39 o 
  -2  12  13       20.91       28.09     12.38 o 
  -1  12  13       54.50       94.63     20.51 o 
   0  12  13       17.29       23.02      7.23 o 
   1  12  13        2.62       -5.70      5.70 o 
   2  12  13       23.40       29.12     11.13 o 
   3  12  13       12.43        6.38      8.73 o 
  -4  13  13        0.30       22.40     13.41 o 
  -2  13  13        0.21       -2.50      9.10 o 
  -1  13  13        0.11       -5.69      9.35 o 
   0  13  13       11.65        7.43      6.68 o 
   1  13  13        1.80       -5.15      6.84 o 
   2  13  13        0.25       -6.14      6.14 o 
  -1  14  13       14.71       20.56     11.73 o 
   0  14  13        3.86        4.68      7.16 o 
   1  14  13        4.92       11.64      7.50 o 
  -1  15  13        1.50        0.97     11.01 o 
   0  15  13       70.90       81.16     15.68 o 
  -6   0  14        0.81       -1.92      9.81 o 
  -5   0  14        0.14       -2.36      8.09 o 
  -4   0  14      120.98      138.07     14.03 o 
  -3   0  14        7.41       14.67      8.98 o 
  -2   0  14      100.19       95.87     12.62 o 
  -1   0  14       83.39       98.16     12.81 o 
   0   0  14       17.51       11.38      7.96 o 
   1   0  14        1.11       -5.99      5.99 o 
   2   0  14       14.62       19.65      7.23 o 
   3   0  14       22.48       27.90     14.82 o 
   4   0  14      170.69      217.96     13.27 o 
  -6   1  14       13.79       10.85      7.44 o 
  -5   1  14        8.72        1.36      6.14 o 
  -4   1  14        1.18       11.96      6.71 o 
  -3   1  14        0.13       -5.09      5.66 o 
  -2   1  14        5.69        1.35      4.81 o 
  -1   1  14        8.40        4.46      6.58 o 
   0   1  14        2.50       -0.49      5.76 o 
   1   1  14        0.00       -2.74      4.30 o 
   2   1  14        5.84        3.84      4.64 o 
   3   1  14        0.76       -2.59      4.89 o 
   4   1  14        0.01        3.52      5.49 o 
  -6   2  14       15.24       25.18      6.96 o 
  -5   2  14        0.34        0.33      6.32 o 
  -4   2  14        4.50        1.14      6.57 o 
  -3   2  14       47.03       53.46     21.73 o 
  -2   2  14      145.34      135.79     14.18 o 
  -1   2  14       67.50       74.75      7.73 o 
   0   2  14        3.24       -0.44      5.35 o 
   1   2  14        5.91       -2.85      4.38 o 
   2   2  14       21.87       23.15      6.47 o 
   3   2  14        1.97        5.29      5.09 o 
   4   2  14        0.14       -0.35      5.21 o 
  -6   3  14        4.81       10.26      7.17 o 
  -5   3  14        0.61        3.91      6.44 o 
  -4   3  14        0.25       -1.11     10.15 o 
  -3   3  14        2.16       -0.36      5.37 o 
  -2   3  14       18.63       23.06      6.27 o 
  -1   3  14        2.81        4.39      5.22 o 
   0   3  14        2.49        2.55      5.44 o 
   1   3  14        0.18        2.83      4.64 o 
   2   3  14        0.04       -2.02      4.64 o 
   3   3  14        1.56        7.33      5.03 o 
   4   3  14        3.13        1.39      5.17 o 
  -6   4  14        3.27        1.89      7.05 o 
  -5   4  14       19.79       20.96      7.05 o 
  -4   4  14        0.07       -5.68      5.68 o 
  -3   4  14        0.07       -5.35      5.35 o 
  -2   4  14       77.86      102.58      9.14 o 
  -1   4  14       13.04       21.01      5.50 o 
   0   4  14       11.55       13.26      5.14 o 
   1   4  14       17.03        8.96      4.40 o 
   2   4  14       90.04      121.08      9.76 o 
   3   4  14       27.15       23.96      6.03 o 
   4   4  14        6.23        2.08      5.16 o 
  -6   5  14       22.56       30.78      8.00 o 
  -5   5  14        1.79        7.51      6.54 o 
  -4   5  14        7.70        9.94      5.83 o 
  -3   5  14       10.65        2.04      7.51 o 
  -2   5  14        4.78        2.21      8.66 o 
  -1   5  14       11.87        2.94      9.34 o 
   0   5  14        2.75        5.31      4.77 o 
   1   5  14        7.62       -2.08      5.23 o 
   2   5  14       17.57       10.95      4.90 o 
   3   5  14        0.49        0.27      4.91 o 
  -6   6  14        0.29       -4.34      6.91 o 
  -5   6  14        3.84        3.11      7.78 o 
  -4   6  14        3.85       -0.56      6.32 o 
  -3   6  14       36.82       37.41      6.99 o 
  -2   6  14        0.57       -5.50      5.50 o 
  -1   6  14       24.90       16.18     11.92 o 
   0   6  14        0.76        4.44      5.04 o 
   1   6  14        0.41       -1.41      4.34 o 
   2   6  14        1.20       -2.39      4.75 o 
   3   6  14        1.06        1.23      5.18 o 
  -5   7  14        6.02        1.94      9.86 o 
  -4   7  14       22.56       25.70      7.07 o 
  -3   7  14       17.11       21.06      6.41 o 
  -2   7  14        8.87        9.39      5.90 o 
  -1   7  14       19.07       21.11      6.25 o 
   0   7  14        3.17        2.12      4.78 o 
   1   7  14        2.95       13.19      4.89 o 
   2   7  14        6.47        0.41      5.24 o 
   3   7  14       71.15       62.13      8.04 o 
  -5   8  14       45.23       68.82      9.03 o 
  -4   8  14       59.04       78.16     12.47 o 
  -3   8  14       20.39       26.79      9.73 o 
  -2   8  14        1.30        8.29      6.20 o 
  -1   8  14       48.84       38.37      7.45 o 
   0   8  14       14.29        5.78      5.24 o 
   1   8  14       53.85       67.36      7.19 o 
   2   8  14        1.51        4.83      5.34 o 
   3   8  14        0.30       -2.45      6.05 o 
  -5   9  14        0.35       -0.52      7.13 o 
  -4   9  14        6.43        3.47      6.72 o 
  -3   9  14       13.07       25.85      8.35 o 
  -2   9  14        1.04        0.39     10.47 o 
  -1   9  14        9.00       12.21      5.80 o 
   0   9  14       26.33       26.53      5.86 o 
   1   9  14        9.40       10.71      5.90 o 
   2   9  14        0.18       -1.06      6.10 o 
  -4  10  14       40.81       64.02      8.73 o 
  -3  10  14       27.55       40.53      7.72 o 
  -2  10  14       30.27       37.42     17.45 o 
  -1  10  14       38.78       46.99      7.49 o 
   0  10  14        7.09        0.62      5.51 o 
   1  10  14       39.13       47.00     13.37 o 
   2  10  14        0.67       -3.67      8.59 o 
  -4  11  14        0.25       -6.39      6.39 o 
  -3  11  14        3.91        3.35      6.96 o 
  -2  11  14       23.33       25.76     13.54 o 
  -1  11  14       27.75       28.94     10.55 o 
   0  11  14       28.46       31.86      8.06 o 
   1  11  14        4.10       13.69      7.69 o 
  -3  12  14        1.69       13.98      7.24 o 
  -2  12  14        3.14        2.32     10.41 o 
  -1  12  14        1.90        6.04      9.56 o 
   0  12  14        0.36        2.89      7.45 o 
   1  12  14        0.13       -6.10     10.51 o 
  -1  13  14        1.82        5.28     10.51 o 
  -5   1  15        0.72        4.86      7.39 o 
  -4   1  15        5.23       -3.07      6.29 o 
  -3   1  15        5.18        3.57      6.90 o 
  -2   1  15        1.90       -3.05      5.40 o 
  -1   1  15       45.93       46.61      7.50 o 
   0   1  15       38.37       46.09      7.67 o 
   1   1  15        0.10       -2.60      5.34 o 
   2   1  15        5.97        8.67      5.04 o 
  -5   2  15        0.01        2.70      7.56 o 
  -4   2  15        0.26       -6.15      6.15 o 
  -3   2  15        8.06       14.44      6.81 o 
  -2   2  15       14.32       21.54      6.26 o 
  -1   2  15       15.02       11.31      6.42 o 
   0   2  15        4.77       18.98      7.15 o 
   1   2  15        5.75        2.34      5.60 o 
   2   2  15        0.50       -3.96      5.66 o 
  -5   3  15        5.30       15.27      9.62 o 
  -4   3  15        1.43       -4.73      6.28 o 
  -3   3  15        1.98       -0.91      7.70 o 
  -2   3  15       39.48       26.17      6.72 o 
  -1   3  15       15.63        6.46      6.54 o 
   0   3  15        0.04        5.28      6.54 o 
   1   3  15        0.19       -1.24      5.39 o 
   2   3  15        7.00       -5.02      5.02 o 
  -5   4  15        9.62       -4.82      6.73 o 
  -4   4  15        7.84        4.74      7.05 o 
  -3   4  15        8.95       14.21      5.99 o 
  -2   4  15        4.37        2.81      6.16 o 
  -1   4  15        3.65        7.41      5.64 o 
   0   4  15       19.89       15.95      6.86 o 
   1   4  15        9.70       15.94      6.51 o 
   2   4  15        3.97        8.69      5.37 o 
  -5   5  15        3.49        5.18      7.34 o 
  -4   5  15        0.89        2.24      8.06 o 
  -3   5  15        5.97       19.40      7.71 o 
  -2   5  15        8.42       12.15      6.45 o 
  -1   5  15        8.65        4.22      6.38 o 
   0   5  15        0.30       11.55     10.28 o 
   1   5  15        0.27       -1.38      5.54 o 
   2   5  15        5.40       16.56      6.56 o 
  -4   6  15       59.57       82.99      9.77 o 
  -3   6  15        0.79       -2.36      6.00 o 
  -2   6  15        4.19        6.39      6.57 o 
  -1   6  15        0.70       -0.56      6.23 o 
   0   6  15       18.47       12.99      7.11 o 
   1   6  15        6.09        4.12      5.88 o 
   2   6  15       11.66       20.20      8.07 o 
  -4   7  15        0.04       -2.29      6.83 o 
  -3   7  15        0.00        0.20      6.20 o 
  -2   7  15        2.92        1.20      6.27 o 
  -1   7  15       12.30       11.35      8.72 o 
   0   7  15        0.24        0.27      7.04 o 
   1   7  15        3.02        5.25      5.96 o 
  -3   8  15        1.24       11.73     15.02 o 
  -2   8  15       15.64       15.63      6.96 o 
  -1   8  15       22.84       31.24      7.32 o 
   0   8  15       10.88       10.41      7.36 o 
   1   8  15       23.01       37.14      8.36 o 
  -3   9  15       12.67        8.78      7.26 o 
  -2   9  15       40.66       50.29      8.72 o 
  -1   9  15       46.82       56.21      8.60 o 
   0   9  15        5.65       33.98     23.38 o 
  -3   0  16        0.13       -5.77      9.16 o 
  -2   0  16        8.32        8.67      8.69 o 
  -1   0  16       11.83       12.87      9.76 o 
   0   0  16        5.89        8.23     10.57 o 
  -3   1  16        9.52       13.75      7.07 o 
  -2   1  16       18.42       17.47      6.52 o 
  -1   1  16        1.44        0.95      6.33 o 
   0   1  16        7.89        8.55      7.20 o 
  -3   2  16        0.50        1.76      6.36 o 
  -2   2  16        0.69        0.20     10.17 o 
  -1   2  16        1.05        4.31      6.72 o 
   0   2  16        2.62       -2.34      7.07 o 
  -3   3  16        0.39       -6.42      6.42 o 
  -2   3  16        0.27        3.34      6.77 o 
  -1   3  16        8.90        6.07      8.20 o 
   0   3  16        8.77        5.27      7.76 o 
  -2   4  16        0.24       12.47      6.13 o 
  -1   4  16        1.10        6.53      7.04 o 
                                                 
